# Supplementary material for: Generalising uncertainty improves accuracy and safety of deep learning analytics applied to oncology
Source: Sci Rep. 2023 May 6;13:7395. doi: 10.1038/s41598-023-31126-5 (PMC10164181; doi:10.1038/s41598-023-31126-5)
Supplement: Supplementary file 2 — Supplementary Table 1. [file 41598_2023_31126_MOESM2_ESM.xlsx]

## Sheet: Supp_table_counts
Supplementary Table 1. Encoded cancer types and number of cancer samples used for training, validation and test.
Encoded cancer type	TCGA (primary - training)	TCGA (primary - validation)	TCGA (metastatic)	Met500 (metastatic)	Met500 (unseen)	ICD (primary)	ICD (metastatic)	ICD (unseen)
BRCA	927	163	7	91	NA	NA	NA	NA
COADREAD	538	94	1	10	NA	NA	NA	NA
MEL	86	15	366	12	NA	38	65	NA
PRAD	424	74	1	82	NA	NA	NA	NA
UCEC	465	82	NA	NA	NA	NA	NA	NA
LUAD	446	78	NA	13	NA	NA	NA	NA
CCRCC	442	78	NA	4	NA	NA	NA	NA
THAP	427	75	8	4	NA	NA	NA	NA
DIFG	434	76	NA	1	NA	NA	NA	NA
HNSC	425	75	2	9	NA	NA	NA	NA
LUSC	426	75	NA	4	NA	NA	NA	NA
SOC	318	56	NA	14	NA	104	5	NA
BLCA	349	61	NA	11	NA	NA	NA	NA
STAD	319	56	NA	2	NA	NA	NA	NA
HCC	316	55	NA	2	NA	NA	NA	NA
NCCRCC	312	55	NA	4	NA	NA	NA	NA
CEADSC	258	45	2	NA	NA	NA	NA	NA
PAAD	144	25	1	11	NA	96	NA	NA
PGNG	152	26	2	NA	NA	NA	NA	NA
GB	131	23	NA	5	NA	2	NA	NA
EGC	68	12	NA	12	NA	64	NA	NA
NSGCT	114	20	NA	3	NA	NA	NA	NA
SARCNOS	81	14	1	30	NA	NA	NA	NA
THYM	102	17	NA	1	NA	NA	NA	NA
LMS	89	15	NA	13	NA	NA	NA	NA
ACC	68	11	NA	8	NA	NA	NA	NA
ESCC	69	12	1	5	NA	NA	NA	NA
PLMESO	74	12	NA	1	NA	NA	NA	NA
UM	68	12	NA	NA	NA	NA	NA	NA
LIPO	51	9	NA	5	NA	NA	NA	NA
CHOL	31	5	NA	24	NA	NA	NA	NA
UCS	48	8	NA	NA	NA	NA	NA	NA
PANET	NA	NA	NA	NA	4	NA	NA	47
ACRM	NA	NA	NA	NA	NA	NA	NA	40
SACA/STMYEC	NA	NA	NA	NA	19	NA	NA	NA
NETOS	NA	NA	NA	NA	15	NA	NA	NA
SCCNOS	NA	NA	NA	NA	13	NA	NA	NA
ADNOS	NA	NA	NA	NA	9	NA	NA	NA
EMCHS	NA	NA	NA	NA	5	NA	NA	NA
PDC	NA	NA	NA	NA	5	NA	NA	NA
DSRCT	NA	NA	NA	NA	4	NA	NA	NA
FLC	NA	NA	NA	NA	3	NA	NA	NA
BLSC	NA	NA	NA	NA	2	NA	NA	NA
ERMS	NA	NA	NA	NA	2	NA	NA	NA
ES	NA	NA	NA	NA	2	NA	NA	NA
OS	NA	NA	NA	NA	2	NA	NA	NA
SCBC	NA	NA	NA	NA	2	NA	NA	NA
UDMN	NA	NA	NA	NA	2	NA	NA	NA
ATM	NA	NA	NA	NA	1	NA	NA	NA
EMPD	NA	NA	NA	NA	1	NA	NA	NA
HNMUCM	NA	NA	NA	NA	1	NA	NA	NA
NETNOS	NA	NA	NA	NA	1	NA	NA	NA
PECOMA	NA	NA	NA	NA	1	NA	NA	NA
SCLC	NA	NA	NA	NA	1	NA	NA	NA
SCUP	NA	NA	NA	NA	1	NA	NA	NA
TSCST	NA	NA	NA	NA	1	NA	NA	NA
UEC	NA	NA	NA	NA	1	NA	NA	NA
