# Supplementary material for: Generalising uncertainty improves accuracy and safety of deep learning analytics applied to oncology
Source: Sci Rep. 2023 May 6;13:7395. doi: 10.1038/s41598-023-31126-5 (PMC10164181; doi:10.1038/s41598-023-31126-5)
Supplement: Supplementary file 3 — Supplementary Table 4. [file 41598_2023_31126_MOESM3_ESM.xlsx]

## Sheet: Supp_table_OncoTree
Supplementary Table 4. OncoTree labels assigned to the individual cancer samples for the TCGA, MET500 and ICD datasets.
Sample_ID	Case ID	Project ID	Cancer_type	Diagnosis	Primary_site	dataset	OncoTree_label
0f0d217b-a02f-4742-a28c-723e3ede643f.htseq.counts.gz	TCGA-OR-A5JQ	TCGA-ACC	Adrenocortical Carcinoma	Adrenal cortical carcinoma	NA	tcga_prim	ACC
5fc3fbd1-4c66-4086-988c-590ec076216a.htseq.counts.gz	TCGA-OR-A5JD	TCGA-ACC	Adrenocortical Carcinoma	Adrenal cortical carcinoma	NA	tcga_prim	ACC
a31ae0ac-683a-4e75-9af7-03bae233d6f2.htseq.counts.gz	TCGA-OR-A5K3	TCGA-ACC	Adrenocortical Carcinoma	Adrenal cortical carcinoma	NA	tcga_prim	ACC
b06eed9e-bc1f-4c75-a2ed-341bf1a8b94a.htseq.counts.gz	TCGA-OR-A5LK	TCGA-ACC	Adrenocortical Carcinoma	Adrenal cortical carcinoma	NA	tcga_prim	ACC
d79cc425-b0d5-4d6f-9254-9b6d3d1b86d8.htseq.counts.gz	TCGA-OR-A5J8	TCGA-ACC	Adrenocortical Carcinoma	Adrenal cortical carcinoma	NA	tcga_prim	ACC
71ce8148-dbf1-4a0c-a9d8-72c01c2bf071.htseq.counts.gz	TCGA-P6-A5OG	TCGA-ACC	NA	Adrenal cortical carcinoma	NA	tcga_prim	ACC
90f17962-026b-4479-af46-24f4caff2cc8.htseq.counts.gz	TCGA-OR-A5JB	TCGA-ACC	Adrenocortical Carcinoma	Adrenal cortical carcinoma	NA	tcga_prim	ACC
4b166b22-9296-4a85-91ee-7887393e4b08.htseq.counts.gz	TCGA-OR-A5L8	TCGA-ACC	Adrenocortical Carcinoma	Adrenal cortical carcinoma	NA	tcga_prim	ACC
807147a0-dadd-4df3-bb2f-ac7515346efb.htseq.counts.gz	TCGA-OR-A5J7	TCGA-ACC	Adrenocortical Carcinoma	Adrenal cortical carcinoma	NA	tcga_prim	ACC
132765d2-100e-4edf-a93c-0627c102cc10.htseq.counts.gz	TCGA-PK-A5HB	TCGA-ACC	Adrenocortical Carcinoma	Adrenal cortical carcinoma	NA	tcga_prim	ACC
23293089-6e36-4347-98c4-c11a9e33c6b5.htseq.counts.gz	TCGA-OR-A5J9	TCGA-ACC	Adrenocortical Carcinoma	Adrenal cortical carcinoma	NA	tcga_prim	ACC
5a88fb2f-d26e-423a-a502-bc332094945b.htseq.counts.gz	TCGA-OR-A5JA	TCGA-ACC	Adrenocortical Carcinoma	Adrenal cortical carcinoma	NA	tcga_prim	ACC
a51b7073-656b-4fe2-a437-f3d573bab3ac.htseq.counts.gz	TCGA-OR-A5J5	TCGA-ACC	Adrenocortical Carcinoma	Adrenal cortical carcinoma	NA	tcga_prim	ACC
427eda57-677d-4879-8e78-9c7f1c9cd9a1.htseq.counts.gz	TCGA-OR-A5J3	TCGA-ACC	Adrenocortical Carcinoma	Adrenal cortical carcinoma	NA	tcga_prim	ACC
da33344b-b0d8-4504-bf2c-95aed9bf607a.htseq.counts.gz	TCGA-OR-A5JE	TCGA-ACC	Adrenocortical Carcinoma	Adrenal cortical carcinoma	NA	tcga_prim	ACC
d04ad770-8f57-4e6f-8b7f-05e47b37294a.htseq.counts.gz	TCGA-OR-A5JF	TCGA-ACC	Adrenocortical Carcinoma	Adrenal cortical carcinoma	NA	tcga_prim	ACC
dd9c6986-44e3-4fea-b819-01aba752a6a2.htseq.counts.gz	TCGA-OR-A5JG	TCGA-ACC	Adrenocortical Carcinoma	Adrenal cortical carcinoma	NA	tcga_prim	ACC
0a31e630-9db3-436f-b2a6-4a7276a4c1bf.htseq.counts.gz	TCGA-P6-A5OF	TCGA-ACC	Adrenocortical Carcinoma	Adrenal cortical carcinoma	NA	tcga_prim	ACC
7f0cf4dc-7b14-4852-bb70-110067ebc2a3.htseq.counts.gz	TCGA-OR-A5J2	TCGA-ACC	Adrenocortical Carcinoma	Adrenal cortical carcinoma	NA	tcga_prim	ACC
6c164107-d5bb-4308-8974-099929156ffb.htseq.counts.gz	TCGA-OR-A5K9	TCGA-ACC	Adrenocortical Carcinoma	Adrenal cortical carcinoma	NA	tcga_prim	ACC
9c2d50d4-53ad-4681-8008-a20884ff5ff5.htseq.counts.gz	TCGA-OR-A5JL	TCGA-ACC	Adrenocortical Carcinoma	Adrenal cortical carcinoma	NA	tcga_prim	ACC
78678c04-79fd-4230-9743-e023afa28fef.htseq.counts.gz	TCGA-OR-A5JM	TCGA-ACC	Adrenocortical Carcinoma	Adrenal cortical carcinoma	NA	tcga_prim	ACC
0ca40fc8-e6f8-452d-b18d-9a25ee3a5616.htseq.counts.gz	TCGA-OU-A5PI	TCGA-ACC	Adrenocortical Carcinoma	Adrenal cortical carcinoma	NA	tcga_prim	ACC
df34297d-30aa-484d-8d21-4c1223716469.htseq.counts.gz	TCGA-OR-A5JP	TCGA-ACC	Adrenocortical Carcinoma	Adrenal cortical carcinoma	NA	tcga_prim	ACC
591900d8-1acb-4a33-b195-6f7a92b9036b.htseq.counts.gz	TCGA-OR-A5JJ	TCGA-ACC	Adrenocortical Carcinoma	Adrenal cortical carcinoma	NA	tcga_prim	ACC
45bda7e1-c30e-4848-b155-6b071f36d9c8.htseq.counts.gz	TCGA-OR-A5JS	TCGA-ACC	Adrenocortical Carcinoma	Adrenal cortical carcinoma	NA	tcga_prim	ACC
e6f0f18e-2e3b-430d-a51a-180daa250e0c.htseq.counts.gz	TCGA-OR-A5LO	TCGA-ACC	Adrenocortical Carcinoma	Adrenal cortical carcinoma	NA	tcga_prim	ACC
497b71cc-eb6a-4a4d-9dfb-22cf8404fe42.htseq.counts.gz	TCGA-OR-A5LB	TCGA-ACC	Adrenocortical Carcinoma	Adrenal cortical carcinoma	NA	tcga_prim	ACC
542dc6e1-0c30-4a5d-a899-74499e59d4b3.htseq.counts.gz	TCGA-OR-A5JW	TCGA-ACC	Adrenocortical Carcinoma	Adrenal cortical carcinoma	NA	tcga_prim	ACC
fd7a7bc4-1ac9-4c6f-8a86-a1c8d5b3a30e.htseq.counts.gz	TCGA-OR-A5LL	TCGA-ACC	Adrenocortical Carcinoma	Adrenal cortical carcinoma	NA	tcga_prim	ACC
e85942cf-02d4-45f4-b06b-d01e53711241.htseq.counts.gz	TCGA-OR-A5JY	TCGA-ACC	Adrenocortical Carcinoma	Adrenal cortical carcinoma	NA	tcga_prim	ACC
42d55aac-5211-4500-bec1-e0b02ceb2013.htseq.counts.gz	TCGA-OR-A5LJ	TCGA-ACC	Adrenocortical Carcinoma	Adrenal cortical carcinoma	NA	tcga_prim	ACC
38ad12d8-60a4-4a71-aa3c-131ad6ae7f61.htseq.counts.gz	TCGA-OR-A5K0	TCGA-ACC	Adrenocortical Carcinoma	Adrenal cortical carcinoma	NA	tcga_prim	ACC
921d89a5-6d80-4473-ab43-b459e52fbfac.htseq.counts.gz	TCGA-OR-A5LG	TCGA-ACC	Adrenocortical Carcinoma	Adrenal cortical carcinoma	NA	tcga_prim	ACC
26ac18a6-1e88-4a29-a514-05c2e0078aec.htseq.counts.gz	TCGA-OR-A5K2	TCGA-ACC	Adrenocortical Carcinoma	Adrenal cortical carcinoma	NA	tcga_prim	ACC
bc171956-ada6-4488-882a-8e61e6466b02.htseq.counts.gz	TCGA-OR-A5LE	TCGA-ACC	Adrenocortical Carcinoma	Adrenal cortical carcinoma	NA	tcga_prim	ACC
a2876106-29ad-4ac6-be7e-8aaaadc9a5b3.htseq.counts.gz	TCGA-OR-A5K5	TCGA-ACC	Adrenocortical Carcinoma	Adrenal cortical carcinoma	NA	tcga_prim	ACC
de6f1492-d90f-4db3-af3c-ba1b05a2acea.htseq.counts.gz	TCGA-OR-A5K6	TCGA-ACC	Adrenocortical Carcinoma	Adrenal cortical carcinoma	NA	tcga_prim	ACC
42449353-9dca-4ec7-90b1-408c9d7a4224.htseq.counts.gz	TCGA-OR-A5LD	TCGA-ACC	Adrenocortical Carcinoma	Adrenal cortical carcinoma	NA	tcga_prim	ACC
fe7036d5-db1b-4052-ae07-1ffa07b9d3a8.htseq.counts.gz	TCGA-OR-A5J1	TCGA-ACC	Adrenocortical Carcinoma	Adrenal cortical carcinoma	NA	tcga_prim	ACC
6fbeb872-404d-4844-b289-cec24bce9e36.htseq.counts.gz	TCGA-OR-A5KO	TCGA-ACC	Adrenocortical Carcinoma	Adrenal cortical carcinoma	NA	tcga_prim	ACC
010caf19-9f62-4488-a2b5-eacdb795d66e.htseq.counts.gz	TCGA-OR-A5KT	TCGA-ACC	Adrenocortical Carcinoma	Adrenal cortical carcinoma	NA	tcga_prim	ACC
686fb7ee-bdd2-4c41-ab25-c0d8b0ccc049.htseq.counts.gz	TCGA-OR-A5KU	TCGA-ACC	Adrenocortical Carcinoma	Adrenal cortical carcinoma	NA	tcga_prim	ACC
48d25b60-7991-46ba-b0b8-7c61c1258eb8.htseq.counts.gz	TCGA-OR-A5KV	TCGA-ACC	Adrenocortical Carcinoma	Adrenal cortical carcinoma	NA	tcga_prim	ACC
823fe3f1-1e0f-4d35-8060-e54ba636992e.htseq.counts.gz	TCGA-OR-A5KW	TCGA-ACC	Adrenocortical Carcinoma	Adrenal cortical carcinoma	NA	tcga_prim	ACC
437ad095-c2bd-475f-ba1d-a5ffdd17ab7f.htseq.counts.gz	TCGA-OR-A5KX	TCGA-ACC	Adrenocortical Carcinoma	Adrenal cortical carcinoma	NA	tcga_prim	ACC
734117be-80cd-460d-95d9-3477b2998e6d.htseq.counts.gz	TCGA-OR-A5KY	TCGA-ACC	Adrenocortical Carcinoma	Adrenal cortical carcinoma	NA	tcga_prim	ACC
626a41f3-d2d3-41d6-ab86-1643df2fa24f.htseq.counts.gz	TCGA-OR-A5KZ	TCGA-ACC	Adrenocortical Carcinoma	Adrenal cortical carcinoma	NA	tcga_prim	ACC
a2b0ce71-f202-4dca-9882-5ca0f5b97f34.htseq.counts.gz	TCGA-OR-A5LC	TCGA-ACC	Adrenocortical Carcinoma	Adrenal cortical carcinoma	NA	tcga_prim	ACC
1941accb-0b8b-4f54-902a-54175271fafa.htseq.counts.gz	TCGA-OR-A5LS	TCGA-ACC	Adrenocortical Carcinoma	Adrenal cortical carcinoma	NA	tcga_prim	ACC
dcf26935-b9a9-40fc-a6f0-7e0ef4b7228a.htseq.counts.gz	TCGA-OR-A5L5	TCGA-ACC	Adrenocortical Carcinoma	Adrenal cortical carcinoma	NA	tcga_prim	ACC
77ce7ba1-9173-4a9e-afe4-66f8411d88c0.htseq.counts.gz	TCGA-OR-A5L6	TCGA-ACC	Adrenocortical Carcinoma	Adrenal cortical carcinoma	NA	tcga_prim	ACC
1e0dd81a-566f-4806-b346-96da43a1456c.htseq.counts.gz	TCGA-OR-A5L4	TCGA-ACC	Adrenocortical Carcinoma	Adrenal cortical carcinoma	NA	tcga_prim	ACC
a7288950-b8b0-4e3e-8ff3-6a1ef519eddf.htseq.counts.gz	TCGA-OR-A5L9	TCGA-ACC	Adrenocortical Carcinoma	Adrenal cortical carcinoma	NA	tcga_prim	ACC
daa4c6ba-670d-4416-8bd0-73fd37ea0bb6.htseq.counts.gz	TCGA-OR-A5LA	TCGA-ACC	Adrenocortical Carcinoma	Adrenal cortical carcinoma	NA	tcga_prim	ACC
d458903f-af56-44ac-a2e8-1d7c7066a912.htseq.counts.gz	TCGA-OR-A5JK	TCGA-ACC	Adrenocortical Carcinoma	Adrenal cortical carcinoma	NA	tcga_prim	ACC
c5715764-702a-423d-bf75-c1fde1e94c01.htseq.counts.gz	TCGA-OR-A5L3	TCGA-ACC	Adrenocortical Carcinoma	Adrenal cortical carcinoma	NA	tcga_prim	ACC
75fbb2a1-84b0-420a-a988-87c5726ca7db.htseq.counts.gz	TCGA-OR-A5K8	TCGA-ACC	Adrenocortical Carcinoma	Adrenal cortical carcinoma	NA	tcga_prim	ACC
80fa7a81-8306-4b78-9624-e7b13743fc3a.htseq.counts.gz	TCGA-OR-A5K4	TCGA-ACC	Adrenocortical Carcinoma	Adrenal cortical carcinoma	NA	tcga_prim	ACC
bb954fd8-e39f-425c-bac8-ac082e857ca1.htseq.counts.gz	TCGA-OR-A5K1	TCGA-ACC	Adrenocortical Carcinoma	Adrenal cortical carcinoma	NA	tcga_prim	ACC
bfa79392-9a5f-4b19-8e85-b2d3cda524b9.htseq.counts.gz	TCGA-OR-A5LH	TCGA-ACC	Adrenocortical Carcinoma	Adrenal cortical carcinoma	NA	tcga_prim	ACC
c56a53fd-2141-4531-8c4d-d782038cbb7d.htseq.counts.gz	TCGA-OR-A5JZ	TCGA-ACC	Adrenocortical Carcinoma	Adrenal cortical carcinoma	NA	tcga_prim	ACC
6c416e81-459b-4fa4-8f16-7f0c8b8442e1.htseq.counts.gz	TCGA-OR-A5JX	TCGA-ACC	Adrenocortical Carcinoma	Adrenal cortical carcinoma	NA	tcga_prim	ACC
1e7744d0-6924-4d35-8a8e-b690efcd6742.htseq.counts.gz	TCGA-OR-A5LM	TCGA-ACC	Adrenocortical Carcinoma	Adrenal cortical carcinoma	NA	tcga_prim	ACC
b777b70a-8f64-4abe-95f8-a702160cb69b.htseq.counts.gz	TCGA-OR-A5LN	TCGA-ACC	Adrenocortical Carcinoma	Adrenal cortical carcinoma	NA	tcga_prim	ACC
ba49bfa6-fca7-4ef0-a05d-c23cb651f642.htseq.counts.gz	TCGA-OR-A5JT	TCGA-ACC	Adrenocortical Carcinoma	Adrenal cortical carcinoma	NA	tcga_prim	ACC
3c8bec5b-51a7-49c8-994f-2fcc069df868.htseq.counts.gz	TCGA-OR-A5LP	TCGA-ACC	Adrenocortical Carcinoma	Adrenal cortical carcinoma	NA	tcga_prim	ACC
48896f70-4053-4a9f-808a-f0ff9bc36eda.htseq.counts.gz	TCGA-OR-A5LR	TCGA-ACC	Adrenocortical Carcinoma	Adrenal cortical carcinoma	NA	tcga_prim	ACC
af20afb0-8812-4a15-9eda-639562cab169.htseq.counts.gz	TCGA-OR-A5JR	TCGA-ACC	Adrenocortical Carcinoma	Adrenal cortical carcinoma	NA	tcga_prim	ACC
ae2fe0b0-d379-412f-9a8a-85195542d4c1.htseq.counts.gz	TCGA-OR-A5LT	TCGA-ACC	Adrenocortical Carcinoma	Adrenal cortical carcinoma	NA	tcga_prim	ACC
81b66610-b29a-48a5-80ef-969406aa03b3.htseq.counts.gz	TCGA-OR-A5JO	TCGA-ACC	Adrenocortical Carcinoma	Adrenal cortical carcinoma	NA	tcga_prim	ACC
c97e243f-1a56-4a5c-89e2-81638c7b4d29.htseq.counts.gz	TCGA-OR-A5JI	TCGA-ACC	Adrenocortical Carcinoma	Adrenal cortical carcinoma	NA	tcga_prim	ACC
8e784384-e42b-4e04-9c11-d5dd391728f5.htseq.counts.gz	TCGA-OR-A5JC	TCGA-ACC	Adrenocortical Carcinoma	Adrenal cortical carcinoma	NA	tcga_prim	ACC
643b7f6a-3bc1-46bd-8ca7-c127e04c0563.htseq.counts.gz	TCGA-PA-A5YG	TCGA-ACC	Adrenocortical Carcinoma	Adrenal cortical carcinoma	NA	tcga_prim	ACC
42ceca43-2a1a-4f8a-baf7-c19adce95173.htseq.counts.gz	TCGA-PK-A5H8	TCGA-ACC	Adrenocortical Carcinoma	Adrenal cortical carcinoma	NA	tcga_prim	ACC
3f42ef68-68d9-428b-be89-48da95336f3e.htseq.counts.gz	TCGA-PK-A5H9	TCGA-ACC	Adrenocortical Carcinoma	Adrenal cortical carcinoma	NA	tcga_prim	ACC
be58e260-25a2-40fc-878f-cdf095908383.htseq.counts.gz	TCGA-PK-A5HA	TCGA-ACC	Adrenocortical Carcinoma	Adrenal cortical carcinoma	NA	tcga_prim	ACC
b5bfd4bc-6740-4213-b31a-31d368a7319a.htseq.counts.gz	TCGA-OR-A5J6	TCGA-ACC	Adrenocortical Carcinoma	Adrenal cortical carcinoma	NA	tcga_prim	ACC
2590079e-a224-4af4-8f3f-29fb8972278c.htseq.counts.gz	TCGA-OR-A5JV	TCGA-ACC	Adrenocortical Carcinoma	Adrenal cortical carcinoma	NA	tcga_prim	ACC
6010fcb4-adaf-463c-947e-e712144a69e1.htseq.counts.gz	TCGA-BH-A1F8	TCGA-BRCA	Breast Invasive Ductal Carcinoma	Infiltrating duct carcinoma, NOS	NA	tcga_met	PGNG
382e68ce-5c12-464a-b6b8-842a45cd2858.htseq.counts.gz	TCGA-P7-A5NX	TCGA-PCPG	Pheochromocytoma	Pheochromocytoma, malignant	NA	tcga_prim	PGNG
52cf0cb6-7864-4b43-94ab-3b690c23734b.htseq.counts.gz	TCGA-S7-A7WR	TCGA-PCPG	Pheochromocytoma	Pheochromocytoma, NOS	NA	tcga_prim	PGNG
fa643f53-4944-4919-a198-40d7169f177d.htseq.counts.gz	TCGA-S7-A7WU	TCGA-PCPG	Pheochromocytoma	Pheochromocytoma, malignant	NA	tcga_prim	PGNG
7a6afbd8-fed0-4aa1-a34c-736b3a32036d.htseq.counts.gz	TCGA-WB-A81T	TCGA-PCPG	Pheochromocytoma	Pheochromocytoma, NOS	NA	tcga_prim	PGNG
21e95e8f-574f-4d95-b2dd-5312e91dcc67.htseq.counts.gz	TCGA-S7-A7WT	TCGA-PCPG	Pheochromocytoma	Pheochromocytoma, malignant	NA	tcga_prim	PGNG
ed2f97cc-0678-43e5-b981-52eaa10e6905.htseq.counts.gz	TCGA-P8-A5KD	TCGA-PCPG	Pheochromocytoma	Pheochromocytoma, NOS	NA	tcga_prim	PGNG
24fe421c-8fd6-4f05-863e-17032438f36a.htseq.counts.gz	TCGA-WB-A81S	TCGA-PCPG	Pheochromocytoma	Pheochromocytoma, NOS	NA	tcga_prim	PGNG
991d6c81-9595-4ebf-81d9-1f8f8cef06fe.htseq.counts.gz	TCGA-PR-A5PF	TCGA-PCPG	Pheochromocytoma	Pheochromocytoma, malignant	NA	tcga_prim	PGNG
6cff35b3-d42e-4a55-ab93-b95782625557.htseq.counts.gz	TCGA-WB-A81P	TCGA-PCPG	Pheochromocytoma	Pheochromocytoma, NOS	NA	tcga_prim	PGNG
7e4119e0-417e-4d51-8fe6-ab1874164bd0.htseq.counts.gz	TCGA-PR-A5PH	TCGA-PCPG	Pheochromocytoma	Pheochromocytoma, malignant	NA	tcga_prim	PGNG
2065be76-7c11-4d1d-9192-24bea29b96f4.htseq.counts.gz	TCGA-QR-A6GO	TCGA-PCPG	Pheochromocytoma	Pheochromocytoma, malignant	NA	tcga_prim	PGNG
2bc116f3-a83f-4924-b357-b202d3e0666e.htseq.counts.gz	TCGA-QR-A6GR	TCGA-PCPG	Pheochromocytoma	Pheochromocytoma, NOS	NA	tcga_prim	PGNG
34684151-32d6-4b47-ad0a-bbc452f72ec1.htseq.counts.gz	TCGA-QR-A6GS	TCGA-PCPG	Pheochromocytoma	Pheochromocytoma, NOS	NA	tcga_prim	PGNG
8dad2d50-b313-4fda-a07c-5dfa6949a169.htseq.counts.gz	TCGA-S7-A7WN	TCGA-PCPG	Pheochromocytoma	Pheochromocytoma, malignant	NA	tcga_prim	PGNG
a0fd6a0e-1d27-4529-8278-a3d65032248c.htseq.counts.gz	TCGA-S7-A7WM	TCGA-PCPG	Pheochromocytoma	Pheochromocytoma, malignant	NA	tcga_prim	PGNG
e984ddea-3dba-4016-8a9b-3f4bc2937218.htseq.counts.gz	TCGA-QR-A6GW	TCGA-PCPG	Pheochromocytoma	Pheochromocytoma, NOS	NA	tcga_prim	PGNG
0c71d02c-63c4-4a53-8de2-334b4e4c4a0b.htseq.counts.gz	TCGA-S7-A7X2	TCGA-PCPG	Pheochromocytoma	Pheochromocytoma, NOS	NA	tcga_prim	PGNG
f712d7af-599c-4d98-8ecc-447066b04ecd.htseq.counts.gz	TCGA-WB-A81N	TCGA-PCPG	Pheochromocytoma	Pheochromocytoma, NOS	NA	tcga_prim	PGNG
fd90487c-4f23-4270-a54c-e97ebe5f03c8.htseq.counts.gz	TCGA-RW-A8AZ	TCGA-PCPG	Pheochromocytoma	Pheochromocytoma, malignant	NA	tcga_prim	PGNG
1e6cd83b-7abf-429c-86dd-0d9fe4c29a80.htseq.counts.gz	TCGA-WB-A81K	TCGA-PCPG	Pheochromocytoma	Pheochromocytoma, NOS	NA	tcga_prim	PGNG
ade82af5-16ea-4eda-bb4a-c47cde112a33.htseq.counts.gz	TCGA-WB-A81H	TCGA-PCPG	Pheochromocytoma	Pheochromocytoma, NOS	NA	tcga_prim	PGNG
9dc8253b-e9de-42a2-b750-015d751cdb90.htseq.counts.gz	TCGA-QR-A6H4	TCGA-PCPG	Pheochromocytoma	Pheochromocytoma, NOS	NA	tcga_prim	PGNG
82538bfa-24d4-42cd-8e4e-cff874fa37a7.htseq.counts.gz	TCGA-RW-A68G	TCGA-PCPG	Pheochromocytoma	Pheochromocytoma, NOS	NA	tcga_prim	PGNG
c5806f83-ba88-408d-b08f-3faa40c3ca6a.htseq.counts.gz	TCGA-SP-A6QK	TCGA-PCPG	Pheochromocytoma	Pheochromocytoma, NOS	NA	tcga_prim	PGNG
98ffa99b-85e0-4411-95c1-97fc1d12cd21.htseq.counts.gz	TCGA-QR-A700	TCGA-PCPG	Pheochromocytoma	Pheochromocytoma, NOS	NA	tcga_prim	PGNG
8e7c6231-7d75-491a-9582-f340732626e1.htseq.counts.gz	TCGA-RW-A68D	TCGA-PCPG	Pheochromocytoma	Pheochromocytoma, NOS	NA	tcga_prim	PGNG
c583bacc-9000-47b7-a33c-9c4f6817aa81.htseq.counts.gz	TCGA-SQ-A6I4	TCGA-PCPG	Pheochromocytoma	Pheochromocytoma, NOS	NA	tcga_prim	PGNG
7bee1123-5038-463d-b1d5-a0b0b7579943.htseq.counts.gz	TCGA-WB-A81F	TCGA-PCPG	Pheochromocytoma	Pheochromocytoma, NOS	NA	tcga_prim	PGNG
5d873777-4551-4625-918e-e5ec96ba3a50.htseq.counts.gz	TCGA-WB-A81D	TCGA-PCPG	Pheochromocytoma	Pheochromocytoma, NOS	NA	tcga_prim	PGNG
bd080527-71bf-454d-b7c9-47d7f865e867.htseq.counts.gz	TCGA-QR-A70C	TCGA-PCPG	Pheochromocytoma	Pheochromocytoma, NOS	NA	tcga_prim	PGNG
26c80da2-44f1-42c0-80e2-1df8dea86b8d.htseq.counts.gz	TCGA-WB-A819	TCGA-PCPG	Pheochromocytoma	Pheochromocytoma, malignant	NA	tcga_prim	PGNG
5d800d54-f0e3-443d-8f12-bb076d1beb8b.htseq.counts.gz	TCGA-QR-A70G	TCGA-PCPG	Pheochromocytoma	Pheochromocytoma, NOS	NA	tcga_prim	PGNG
014a91d2-af8d-4cf9-a7d7-6a841d8500ee.htseq.counts.gz	TCGA-WB-A817	TCGA-PCPG	Pheochromocytoma	Pheochromocytoma, NOS	NA	tcga_prim	PGNG
c4ab095c-9389-48cf-b8d4-2a5956805a1b.htseq.counts.gz	TCGA-S7-A7WX	TCGA-PCPG	Pheochromocytoma	Pheochromocytoma, malignant	NA	tcga_prim	PGNG
fb5ea10a-bdf1-415d-8656-bbb613a3772b.htseq.counts.gz	TCGA-WB-A816	TCGA-PCPG	Pheochromocytoma	Pheochromocytoma, NOS	NA	tcga_prim	PGNG
1b1ef454-5d7d-44ff-a8da-e3501190af4f.htseq.counts.gz	TCGA-WB-A815	TCGA-PCPG	Pheochromocytoma	Pheochromocytoma, malignant	NA	tcga_prim	PGNG
ea676ecf-7abc-45c3-87f1-79ac8f796778.htseq.counts.gz	TCGA-SR-A6MP	TCGA-PCPG	Pheochromocytoma	Pheochromocytoma, NOS	NA	tcga_prim	PGNG
525b4383-ee34-4858-92ed-3899e4fa8802.htseq.counts.gz	TCGA-WB-A80O	TCGA-PCPG	Pheochromocytoma	Pheochromocytoma, NOS	NA	tcga_prim	PGNG
ab220525-11d2-499c-8c0e-29d3045af1d2.htseq.counts.gz	TCGA-WB-A80N	TCGA-PCPG	Pheochromocytoma	Pheochromocytoma, NOS	NA	tcga_prim	PGNG
499bd5b0-b238-49d1-9e87-6d29d0ad221a.htseq.counts.gz	TCGA-WB-A820	TCGA-PCPG	NA	Pheochromocytoma, malignant	NA	tcga_prim	PGNG
1b4450ca-dbae-44a7-ba36-abceed1b108e.htseq.counts.gz	TCGA-WB-A80L	TCGA-PCPG	Pheochromocytoma	Pheochromocytoma, NOS	NA	tcga_prim	PGNG
9face56d-5a4c-44a7-9ab5-9dd35bad5bad.htseq.counts.gz	TCGA-WB-A80K	TCGA-PCPG	Pheochromocytoma	Pheochromocytoma, NOS	NA	tcga_prim	PGNG
da318a1c-eb18-4929-9a8b-904ea62705e2.htseq.counts.gz	TCGA-QR-A70X	TCGA-PCPG	Pheochromocytoma	Pheochromocytoma, NOS	NA	tcga_prim	PGNG
af7f7e30-d44a-4392-9cd8-893510cc7b4c.htseq.counts.gz	TCGA-RW-A689	TCGA-PCPG	Pheochromocytoma	Pheochromocytoma, NOS	NA	tcga_prim	PGNG
270677c6-3969-417e-b202-b1e49014445a.htseq.counts.gz	TCGA-QT-A5XJ	TCGA-PCPG	Pheochromocytoma	Pheochromocytoma, malignant	NA	tcga_prim	PGNG
912b6b6b-667a-4253-b552-50350e124067.htseq.counts.gz	TCGA-QT-A5XK	TCGA-PCPG	Pheochromocytoma	Pheochromocytoma, malignant	NA	tcga_prim	PGNG
50f7e8b0-2a6c-4784-b529-dd54cc591058.htseq.counts.gz	TCGA-SR-A6MY	TCGA-PCPG	Pheochromocytoma	Pheochromocytoma, NOS	NA	tcga_prim	PGNG
b16f9fe4-d8fe-4f81-9422-20447c909f0a.htseq.counts.gz	TCGA-QT-A5XM	TCGA-PCPG	Pheochromocytoma	Pheochromocytoma, malignant	NA	tcga_prim	PGNG
ce2ffb35-774a-436b-87f9-3f86f2d4161e.htseq.counts.gz	TCGA-QT-A5XN	TCGA-PCPG	Pheochromocytoma	Pheochromocytoma, malignant	NA	tcga_prim	PGNG
e025cc37-1269-430c-9790-cdda76eb6411.htseq.counts.gz	TCGA-QT-A5XO	TCGA-PCPG	Pheochromocytoma	Pheochromocytoma, malignant	NA	tcga_prim	PGNG
5cf5d342-1bda-4b5b-9431-21372f3aff2b.htseq.counts.gz	TCGA-QT-A5XP	TCGA-PCPG	Pheochromocytoma	Pheochromocytoma, malignant	NA	tcga_prim	PGNG
c5a1c9f1-c2a3-4a62-bc26-e11aae5d2012.htseq.counts.gz	TCGA-W2-A7HE	TCGA-PCPG	Pheochromocytoma	Pheochromocytoma, NOS	NA	tcga_prim	PGNG
a0c215d2-579f-49b0-8fe4-53408cde0958.htseq.counts.gz	TCGA-RT-A6Y9	TCGA-PCPG	Pheochromocytoma	Pheochromocytoma, NOS	NA	tcga_prim	PGNG
aa3927eb-4e9f-4211-8e4f-a64bf8f5c53d.htseq.counts.gz	TCGA-RT-A6YA	TCGA-PCPG	Pheochromocytoma	Pheochromocytoma, NOS	NA	tcga_prim	PGNG
7d3f32e7-12fe-4ede-8ddf-f9b3e2587ab8.htseq.counts.gz	TCGA-RT-A6YC	TCGA-PCPG	Pheochromocytoma	Pheochromocytoma, NOS	NA	tcga_prim	PGNG
87b35e60-7c7d-4bb4-93fd-1c7945e99f79.htseq.counts.gz	TCGA-W2-A7HC	TCGA-PCPG	Pheochromocytoma	Pheochromocytoma, NOS	NA	tcga_prim	PGNG
58f7b07d-b590-498b-9eca-95fb03737bcc.htseq.counts.gz	TCGA-W2-A7HA	TCGA-PCPG	Pheochromocytoma	Pheochromocytoma, NOS	NA	tcga_prim	PGNG
6840fd88-8935-469b-aa9d-9c23d81cc4d4.htseq.counts.gz	TCGA-RW-A686	TCGA-PCPG	Pheochromocytoma	Pheochromocytoma, malignant	NA	tcga_prim	PGNG
5e675bc3-0e00-4582-8e94-bbe70a6eea43.htseq.counts.gz	TCGA-SR-A6MZ	TCGA-PCPG	Pheochromocytoma	Pheochromocytoma, NOS	NA	tcga_prim	PGNG
6150c522-9ad3-4b95-b4b9-4ba6b89eeedd.htseq.counts.gz	TCGA-SR-A6N0	TCGA-PCPG	Pheochromocytoma	Pheochromocytoma, NOS	NA	tcga_prim	PGNG
539908e6-ca4b-4de2-b51b-4a29943a4958.htseq.counts.gz	TCGA-S7-A7WW	TCGA-PCPG	Pheochromocytoma	Pheochromocytoma, NOS	NA	tcga_prim	PGNG
89670251-1c6f-4f1b-934c-dfcd047ef40e.htseq.counts.gz	TCGA-W2-A7H7	TCGA-PCPG	Pheochromocytoma	Pheochromocytoma, NOS	NA	tcga_prim	PGNG
bead147b-e038-440a-9b32-678ec738eda4.htseq.counts.gz	TCGA-RW-A67X	TCGA-PCPG	Pheochromocytoma	Pheochromocytoma, NOS	NA	tcga_prim	PGNG
75ad3961-85e4-44b3-aeca-e04e884ca741.htseq.counts.gz	TCGA-QT-A5XL	TCGA-PCPG	Pheochromocytoma	Pheochromocytoma, malignant	NA	tcga_prim	PGNG
adfc8486-f9ce-4abd-8d00-06fb12a1e4c5.htseq.counts.gz	TCGA-W2-A7UY	TCGA-PCPG	Pheochromocytoma	Pheochromocytoma, NOS	NA	tcga_prim	PGNG
e3de5810-5bec-4abe-a092-e789d78b887b.htseq.counts.gz	TCGA-QR-A70N	TCGA-PCPG	Pheochromocytoma	Pheochromocytoma, NOS	NA	tcga_prim	PGNG
5fc892d2-2daf-4a02-9097-8153dacd6339.htseq.counts.gz	TCGA-WB-A81G	TCGA-PCPG	Pheochromocytoma	Pheochromocytoma, NOS	NA	tcga_prim	PGNG
e81d3208-95b1-4ba5-85c6-611aa8ae7e97.htseq.counts.gz	TCGA-RW-A68C	TCGA-PCPG	Pheochromocytoma	Pheochromocytoma, NOS	NA	tcga_prim	PGNG
6c7c6725-b082-4350-9b2e-b131d241556e.htseq.counts.gz	TCGA-QR-A703	TCGA-PCPG	Pheochromocytoma	Pheochromocytoma, NOS	NA	tcga_prim	PGNG
9ce0e4aa-22aa-4bde-990a-27745ef091ad.htseq.counts.gz	TCGA-QR-A6ZZ	TCGA-PCPG	Pheochromocytoma	Pheochromocytoma, NOS	NA	tcga_prim	PGNG
dbde9deb-b51d-4c90-be5b-8d9b779f9433.htseq.counts.gz	TCGA-QR-A6H5	TCGA-PCPG	Pheochromocytoma	Pheochromocytoma, NOS	NA	tcga_prim	PGNG
f4411c63-1f39-4c64-b868-f7a3300ee98e.htseq.counts.gz	TCGA-SP-A6QD	TCGA-PCPG	Pheochromocytoma	Pheochromocytoma, NOS	NA	tcga_prim	PGNG
24eea69a-ef19-4ac1-8fa2-9e5d88bb435f.htseq.counts.gz	TCGA-QR-A6GX	TCGA-PCPG	Pheochromocytoma	Pheochromocytoma, NOS	NA	tcga_prim	PGNG
0d9bb571-028b-4191-9746-f372f7502965.htseq.counts.gz	TCGA-QR-A6GU	TCGA-PCPG	Pheochromocytoma	Pheochromocytoma, NOS	NA	tcga_prim	PGNG
d5f12de3-57fe-4d08-811a-f0f9a6cfb8b7.htseq.counts.gz	TCGA-QR-A6GT	TCGA-PCPG	Pheochromocytoma	Pheochromocytoma, NOS	NA	tcga_prim	PGNG
a74a330c-26dd-477a-843a-4bb776bd1d91.htseq.counts.gz	TCGA-S7-A7X1	TCGA-PCPG	Pheochromocytoma	Pheochromocytoma, NOS	NA	tcga_prim	PGNG
e4ed356a-bb35-44df-ac05-23cf99dac576.htseq.counts.gz	TCGA-P8-A5KC	TCGA-PCPG	Pheochromocytoma	Pheochromocytoma, NOS	NA	tcga_prim	PGNG
1182a295-bb26-480f-9868-b2b7d03c8b9e.htseq.counts.gz	TCGA-S7-A7WQ	TCGA-PCPG	Pheochromocytoma	Pheochromocytoma, malignant	NA	tcga_prim	PGNG
0576f5ab-b1f0-42ee-b774-841954499601.htseq.counts.gz	TCGA-XG-A823	TCGA-PCPG	Pheochromocytoma	Pheochromocytoma, malignant	NA	tcga_prim	PGNG
fb4fd037-128c-4aac-804e-6f91a3e10c24.htseq.counts.gz	TCGA-S7-A7WP	TCGA-PCPG	Pheochromocytoma	Pheochromocytoma, NOS	NA	tcga_prim	PGNG
46e1e584-30f0-4651-8850-1f71c70ff849.htseq.counts.gz	TCGA-QR-A70J	TCGA-PCPG	Pheochromocytoma	Pheochromocytoma, NOS	NA	tcga_prim	PGNG
734c1861-b6eb-4143-af9d-84307891be50.htseq.counts.gz	TCGA-S7-A7WV	TCGA-PCPG	Pheochromocytoma	Pheochromocytoma, malignant	NA	tcga_prim	PGNG
cf680d44-e1de-496c-b547-12a42cf831a3.htseq.counts.gz	TCGA-TT-A6YP	TCGA-PCPG	Pheochromocytoma	Pheochromocytoma, NOS	NA	tcga_prim	PGNG
5c630361-71e3-49ec-8557-01e1d722ebe1.htseq.counts.gz	TCGA-WB-A822	TCGA-PCPG	Pheochromocytoma	Pheochromocytoma, malignant	NA	tcga_prim	PGNG
a32159d8-700b-45c2-a9e6-a3e3ee77bead.htseq.counts.gz	TCGA-SP-A6QH	TCGA-PCPG	Pheochromocytoma	Pheochromocytoma, NOS	NA	tcga_prim	PGNG
78925c04-1623-490c-87e4-43d3f0697403.htseq.counts.gz	TCGA-S7-A7WO	TCGA-PCPG	Pheochromocytoma	Pheochromocytoma, NOS	NA	tcga_prim	PGNG
90c0e9ef-12b9-4181-a3b9-5d748d0dfd94.htseq.counts.gz	TCGA-TT-A6YO	TCGA-PCPG	Pheochromocytoma	Pheochromocytoma, malignant	NA	tcga_prim	PGNG
4dde4c28-6003-42d4-9591-ff0a6f4e50e6.htseq.counts.gz	TCGA-SP-A6QJ	TCGA-PCPG	Pheochromocytoma	Pheochromocytoma, NOS	NA	tcga_prim	PGNG
d503dc74-ad78-425f-99b1-b67b26cea004.htseq.counts.gz	TCGA-SP-A6QF	TCGA-PCPG	Pheochromocytoma	Pheochromocytoma, NOS	NA	tcga_prim	PGNG
4970e5c4-b9a7-4e6a-b418-37dfccaf45fd.htseq.counts.gz	TCGA-WB-A80M	TCGA-PCPG	Pheochromocytoma	Pheochromocytoma, NOS	NA	tcga_prim	PGNG
78de2d3a-945c-49b7-bd33-cbaf6d25eb53.htseq.counts.gz	TCGA-SP-A6QI	TCGA-PCPG	Pheochromocytoma	Pheochromocytoma, NOS	NA	tcga_prim	PGNG
17a23c8d-a900-43cc-9d22-5ccc3253f882.htseq.counts.gz	TCGA-RW-A7D0	TCGA-PCPG	Pheochromocytoma	Pheochromocytoma, NOS	NA	tcga_prim	PGNG
3c42851b-7666-43bc-8ee2-7d31e370df26.htseq.counts.gz	TCGA-RW-A68F	TCGA-PCPG	Pheochromocytoma	Pheochromocytoma, NOS	NA	tcga_prim	PGNG
1bb9fbd5-a6e1-4c1a-b1ab-e86ef6cb08c0.htseq.counts.gz	TCGA-RW-A68B	TCGA-PCPG	Pheochromocytoma	Pheochromocytoma, NOS	NA	tcga_prim	PGNG
32842f5f-98bc-42ab-a165-be9a48c23376.htseq.counts.gz	TCGA-SQ-A6I6	TCGA-PCPG	Pheochromocytoma	Pheochromocytoma, malignant	NA	tcga_prim	PGNG
4f16b358-73bf-41de-80de-838ea58f5421.htseq.counts.gz	TCGA-RW-A68A	TCGA-PCPG	Pheochromocytoma	Pheochromocytoma, NOS	NA	tcga_prim	PGNG
3d245e00-46e4-4bc6-9948-4dd5334d16af.htseq.counts.gz	TCGA-SR-A6MS	TCGA-PCPG	Pheochromocytoma	Pheochromocytoma, NOS	NA	tcga_prim	PGNG
ee7c5b3a-e599-4175-bc85-475de931b191.htseq.counts.gz	TCGA-SR-A6MT	TCGA-PCPG	Pheochromocytoma	Pheochromocytoma, NOS	NA	tcga_prim	PGNG
6dc13ecf-1789-48be-828b-64276a55e0b5.htseq.counts.gz	TCGA-SR-A6MU	TCGA-PCPG	Pheochromocytoma	Pheochromocytoma, malignant	NA	tcga_prim	PGNG
62ca391d-f380-494b-84a7-54ca5140406e.htseq.counts.gz	TCGA-RW-A688	TCGA-PCPG	Pheochromocytoma	Pheochromocytoma, NOS	NA	tcga_prim	PGNG
662705b6-b292-493b-9c10-418e3588e9e0.htseq.counts.gz	TCGA-RW-A685	TCGA-PCPG	Pheochromocytoma	Pheochromocytoma, NOS	NA	tcga_prim	PGNG
68b761c0-25b5-40ee-918f-869141f6fb9b.htseq.counts.gz	TCGA-RW-A684	TCGA-PCPG	Pheochromocytoma	Pheochromocytoma, NOS	NA	tcga_prim	PGNG
93c5c034-0541-466d-94b8-6d765e402557.htseq.counts.gz	TCGA-TT-A6YJ	TCGA-PCPG	Pheochromocytoma	Pheochromocytoma, NOS	NA	tcga_prim	PGNG
2ef3f981-aaee-4b07-ad60-1488430fae96.htseq.counts.gz	TCGA-TT-A6YN	TCGA-PCPG	Pheochromocytoma	Pheochromocytoma, malignant	NA	tcga_prim	PGNG
338967b3-8ea5-4d40-9dea-60cee9ca2c58.htseq.counts.gz	TCGA-SP-A6QC	TCGA-PCPG	Pheochromocytoma	Pheochromocytoma, NOS	NA	tcga_prim	PGNG
ced9ceb2-89c7-4068-8791-c04a38175efd.htseq.counts.gz	TCGA-RW-A681	TCGA-PCPG	Pheochromocytoma	Pheochromocytoma, NOS	NA	tcga_prim	PGNG
e114de1e-78ce-48a7-adfd-94afed0083e4.htseq.counts.gz	TCGA-W2-A7H5	TCGA-PCPG	Pheochromocytoma	Pheochromocytoma, NOS	NA	tcga_prim	PGNG
209c6cdb-e399-4e18-97b4-b2fd2ece5641.htseq.counts.gz	TCGA-RW-A67Y	TCGA-PCPG	Pheochromocytoma	Pheochromocytoma, NOS	NA	tcga_prim	PGNG
2c217a4d-93a0-4d6d-b023-e1671d0fbe55.htseq.counts.gz	TCGA-RW-A67W	TCGA-PCPG	Pheochromocytoma	Pheochromocytoma, NOS	NA	tcga_prim	PGNG
5e2887b5-fb9d-408c-9151-dc3ec72385ae.htseq.counts.gz	TCGA-W2-A7HB	TCGA-PCPG	Pheochromocytoma	Pheochromocytoma, NOS	NA	tcga_prim	PGNG
c1422d55-5ee3-4618-8466-d1141c654e9d.htseq.counts.gz	TCGA-RW-A67V	TCGA-PCPG	Pheochromocytoma	Pheochromocytoma, NOS	NA	tcga_prim	PGNG
f83b1e1a-3bdc-4e4a-affc-ca0fa9138c9c.htseq.counts.gz	TCGA-W2-A7HD	TCGA-PCPG	Pheochromocytoma	Pheochromocytoma, NOS	NA	tcga_prim	PGNG
dc9b394f-3430-454e-960b-fc423c2eb0fb.htseq.counts.gz	TCGA-QT-A69Q	TCGA-PCPG	Pheochromocytoma	Pheochromocytoma, malignant	NA	tcga_prim	PGNG
b93ba836-fe52-420b-83f3-4fc3918fbb41.htseq.counts.gz	TCGA-W2-A7HF	TCGA-PCPG	Pheochromocytoma	Pheochromocytoma, NOS	NA	tcga_prim	PGNG
87fe6e5d-5070-4689-ab18-f5408141a9ad.htseq.counts.gz	TCGA-QR-A7IN	TCGA-PCPG	Pheochromocytoma	Pheochromocytoma, NOS	NA	tcga_prim	PGNG
bcc244da-52e0-440a-a95d-5b5a6818ff35.htseq.counts.gz	TCGA-QR-A70W	TCGA-PCPG	Pheochromocytoma	Pheochromocytoma, NOS	NA	tcga_prim	PGNG
07733705-c0b8-42be-806d-577cebf01f40.htseq.counts.gz	TCGA-QR-A70V	TCGA-PCPG	Pheochromocytoma	Pheochromocytoma, NOS	NA	tcga_prim	PGNG
75d9de56-f367-4fb7-bb67-b374db23662c.htseq.counts.gz	TCGA-QR-A70U	TCGA-PCPG	Pheochromocytoma	Pheochromocytoma, NOS	NA	tcga_prim	PGNG
4e1655ef-3fea-4e88-9291-233cb85d6d00.htseq.counts.gz	TCGA-QR-A70R	TCGA-PCPG	Pheochromocytoma	Pheochromocytoma, NOS	NA	tcga_prim	PGNG
487c292b-0661-4072-be54-b34b05c7d510.htseq.counts.gz	TCGA-QR-A70O	TCGA-PCPG	Pheochromocytoma	Pheochromocytoma, NOS	NA	tcga_prim	PGNG
1978ddf8-0fc0-4054-bd34-501a94925950.htseq.counts.gz	TCGA-WB-A80Q	TCGA-PCPG	Pheochromocytoma	Pheochromocytoma, malignant	NA	tcga_prim	PGNG
496f9d7a-394d-4b71-bffc-8f5d108e350a.htseq.counts.gz	TCGA-WB-A80V	TCGA-PCPG	Pheochromocytoma	Pheochromocytoma, NOS	NA	tcga_prim	PGNG
3a4f2456-136f-44c3-ba43-d1aee20c5c81.htseq.counts.gz	TCGA-WB-A80Y	TCGA-PCPG	Pheochromocytoma	Pheochromocytoma, NOS	NA	tcga_prim	PGNG
8084a027-73ee-4590-a935-09e8666d7c6b.htseq.counts.gz	TCGA-QR-A70M	TCGA-PCPG	Pheochromocytoma	Pheochromocytoma, NOS	NA	tcga_prim	PGNG
cca1b871-82df-4a08-9d17-8916182167f0.htseq.counts.gz	TCGA-QR-A70K	TCGA-PCPG	Pheochromocytoma	Pheochromocytoma, NOS	NA	tcga_prim	PGNG
449100dd-bdf4-4940-8d11-d4546787dadd.htseq.counts.gz	TCGA-QR-A70H	TCGA-PCPG	Pheochromocytoma	Pheochromocytoma, NOS	NA	tcga_prim	PGNG
df161225-6334-45af-a74a-a71af0f7b2ae.htseq.counts.gz	TCGA-WB-A818	TCGA-PCPG	Pheochromocytoma	Pheochromocytoma, NOS	NA	tcga_prim	PGNG
9f09c3c7-b8da-4f65-8377-d7d78e56e1df.htseq.counts.gz	TCGA-QR-A70E	TCGA-PCPG	Pheochromocytoma	Pheochromocytoma, NOS	NA	tcga_prim	PGNG
7c7baadf-6dbd-47bb-a60f-b9303603124e.htseq.counts.gz	TCGA-WB-A81A	TCGA-PCPG	Pheochromocytoma	Pheochromocytoma, malignant	NA	tcga_prim	PGNG
8197456b-8788-4e75-95e3-a17cb1ec5368.htseq.counts.gz	TCGA-QR-A70A	TCGA-PCPG	Pheochromocytoma	Pheochromocytoma, NOS	NA	tcga_prim	PGNG
b682b38e-79c3-4b88-ac65-e8f2571c35b9.htseq.counts.gz	TCGA-QR-A708	TCGA-PCPG	Pheochromocytoma	Pheochromocytoma, NOS	NA	tcga_prim	PGNG
c340296d-6f3d-41f4-909f-5702608fc9ec.htseq.counts.gz	TCGA-QR-A707	TCGA-PCPG	Pheochromocytoma	Pheochromocytoma, NOS	NA	tcga_prim	PGNG
aa4a6859-dd8f-4e02-a20f-59f10aa18053.htseq.counts.gz	TCGA-QR-A6H2	TCGA-PCPG	Pheochromocytoma	Pheochromocytoma, NOS	NA	tcga_prim	PGNG
fe99c661-f8df-4d35-b765-0b50b0cf5d1f.htseq.counts.gz	TCGA-WB-A81I	TCGA-PCPG	Pheochromocytoma	Pheochromocytoma, NOS	NA	tcga_prim	PGNG
bdac657f-2e63-4bef-9b0e-88d92fedb621.htseq.counts.gz	TCGA-WB-A81J	TCGA-PCPG	Pheochromocytoma	Pheochromocytoma, NOS	NA	tcga_prim	PGNG
115b50f9-d78f-40db-b033-e4d520cba2d6.htseq.counts.gz	TCGA-QR-A6H1	TCGA-PCPG	Pheochromocytoma	Pheochromocytoma, NOS	NA	tcga_prim	PGNG
aad99d2f-e6cf-4c28-913e-6249db191145.htseq.counts.gz	TCGA-WB-A81M	TCGA-PCPG	Pheochromocytoma	Pheochromocytoma, NOS	NA	tcga_prim	PGNG
ba3a754c-be2a-4358-b880-7932a7d589f8.htseq.counts.gz	TCGA-QR-A6GY	TCGA-PCPG	Pheochromocytoma	Pheochromocytoma, NOS	NA	tcga_prim	PGNG
df3dff28-6bfc-4d7b-986f-9b5dea710513.htseq.counts.gz	TCGA-S7-A7WL	TCGA-PCPG	Pheochromocytoma	Pheochromocytoma, malignant	NA	tcga_prim	PGNG
6715f395-5cd1-4a6b-87a5-303a7a06cc6d.htseq.counts.gz	TCGA-WB-A81Q	TCGA-PCPG	Pheochromocytoma	Pheochromocytoma, malignant	NA	tcga_prim	PGNG
14252afb-42ca-4d9d-a8c1-2515ffa38b26.htseq.counts.gz	TCGA-WB-A81R	TCGA-PCPG	Pheochromocytoma	Pheochromocytoma, NOS	NA	tcga_prim	PGNG
8aec1ba3-167e-4509-9da3-b1231a9cd11b.htseq.counts.gz	TCGA-P8-A6RY	TCGA-PCPG	Pheochromocytoma	Pheochromocytoma, malignant	NA	tcga_prim	PGNG
10c4cac9-3d61-4a6f-bb50-297b8938d136.htseq.counts.gz	TCGA-P7-A5NY	TCGA-PCPG	Pheochromocytoma	Pheochromocytoma, malignant	NA	tcga_prim	PGNG
e9d6c728-725b-4c68-bb1f-f301786d0005.htseq.counts.gz	TCGA-WB-A81V	TCGA-PCPG	Pheochromocytoma	Pheochromocytoma, NOS	NA	tcga_prim	PGNG
274ff7ed-f55f-45a1-a2ed-0baaa1b0e9bd.htseq.counts.gz	TCGA-WB-A81W	TCGA-PCPG	Pheochromocytoma	Pheochromocytoma, NOS	NA	tcga_prim	PGNG
9b360d81-7b26-48af-ba00-7788abbea627.htseq.counts.gz	TCGA-PR-A5PG	TCGA-PCPG	Pheochromocytoma	Pheochromocytoma, malignant	NA	tcga_prim	PGNG
97b8799b-7d08-4316-903a-697092d6148a.htseq.counts.gz	TCGA-WB-A821	TCGA-PCPG	Pheochromocytoma	Pheochromocytoma, malignant	NA	tcga_prim	PGNG
39fae157-a126-4635-a212-137065a398f9.htseq.counts.gz	TCGA-W5-AA2H	TCGA-CHOL	Cholangiocarcinoma	Cholangiocarcinoma	NA	tcga_prim	CHOL
c2765336-c804-4fd2-b45a-e75af2a91954.htseq.counts.gz	TCGA-3X-AAVB	TCGA-CHOL	Cholangiocarcinoma	Cholangiocarcinoma	NA	tcga_prim	CHOL
be5bc6a0-9720-47ac-953e-fa8d0c32cd82.htseq.counts.gz	TCGA-W5-AA36	TCGA-CHOL	Perihilar Cholangiocarcinoma	Cholangiocarcinoma	NA	tcga_prim	CHOL
d5fb0f37-d8e0-4ec8-a3c5-dbc68e7b228f.htseq.counts.gz	TCGA-YR-A95A	TCGA-CHOL	Perihilar Cholangiocarcinoma	Cholangiocarcinoma	NA	tcga_prim	CHOL
99939497-52b7-4049-b221-12ff3332b634.htseq.counts.gz	TCGA-W5-AA2X	TCGA-CHOL	Perihilar Cholangiocarcinoma	Cholangiocarcinoma	NA	tcga_prim	CHOL
8b20cba8-9fd5-4d56-bd02-c6f4a62767e8.htseq.counts.gz	TCGA-3X-AAVC	TCGA-CHOL	Perihilar Cholangiocarcinoma	Cholangiocarcinoma	NA	tcga_prim	CHOL
35c9fca2-c634-480b-962f-e6fc542d2a01.htseq.counts.gz	TCGA-W5-AA39	TCGA-CHOL	Intrahepatic Cholangiocarcinoma	Cholangiocarcinoma	NA	tcga_prim	CHOL
3f3db8bd-f247-4e75-a137-7b84f5a7c6d2.htseq.counts.gz	TCGA-ZH-A8Y2	TCGA-CHOL	Intrahepatic Cholangiocarcinoma	Cholangiocarcinoma	NA	tcga_prim	CHOL
725eaa94-5221-4c22-bced-0c36c10c2c3b.htseq.counts.gz	TCGA-3X-AAV9	TCGA-CHOL	Intrahepatic Cholangiocarcinoma	Cholangiocarcinoma	NA	tcga_prim	CHOL
b6a2c03a-c8ad-41e9-8a19-8f5ac53cae9f.htseq.counts.gz	TCGA-3X-AAVA	TCGA-CHOL	Intrahepatic Cholangiocarcinoma	Cholangiocarcinoma	NA	tcga_prim	CHOL
4082f7d5-5656-476a-9aaf-36f7cea0ac55.htseq.counts.gz	TCGA-3X-AAVE	TCGA-CHOL	Intrahepatic Cholangiocarcinoma	Cholangiocarcinoma	NA	tcga_prim	CHOL
c696175b-9427-484b-8673-49a1c321f2fa.htseq.counts.gz	TCGA-W6-AA0S	TCGA-CHOL	Intrahepatic Cholangiocarcinoma	Cholangiocarcinoma	NA	tcga_prim	CHOL
af387835-6795-467a-8103-e2083e7fb478.htseq.counts.gz	TCGA-ZH-A8Y1	TCGA-CHOL	Intrahepatic Cholangiocarcinoma	Cholangiocarcinoma	NA	tcga_prim	CHOL
faac986b-ed3c-4547-a4e0-387f2d4d63b0.htseq.counts.gz	TCGA-W5-AA2Q	TCGA-CHOL	Intrahepatic Cholangiocarcinoma	Cholangiocarcinoma	NA	tcga_prim	CHOL
36efaf00-cc8e-437b-893d-6dcec1328022.htseq.counts.gz	TCGA-W5-AA34	TCGA-CHOL	Intrahepatic Cholangiocarcinoma	Cholangiocarcinoma	NA	tcga_prim	CHOL
49f80167-5bbc-4f3e-aaa0-285d029b1202.htseq.counts.gz	TCGA-4G-AAZT	TCGA-CHOL	Intrahepatic Cholangiocarcinoma	Cholangiocarcinoma	NA	tcga_prim	CHOL
38c31608-d1ad-4eb2-96f9-924f6a8d3219.htseq.counts.gz	TCGA-ZH-A8Y5	TCGA-CHOL	Intrahepatic Cholangiocarcinoma	Cholangiocarcinoma	NA	tcga_prim	CHOL
2ee0c211-17d4-4067-8520-0e1f7986793a.htseq.counts.gz	TCGA-W5-AA30	TCGA-CHOL	Intrahepatic Cholangiocarcinoma	Cholangiocarcinoma	NA	tcga_prim	CHOL
fae43343-f746-4c1d-afb2-bb36967cee0f.htseq.counts.gz	TCGA-W5-AA2Z	TCGA-CHOL	Intrahepatic Cholangiocarcinoma	Cholangiocarcinoma	NA	tcga_prim	CHOL
5ded64c9-6e37-413e-9e1f-8aa27b29e783.htseq.counts.gz	TCGA-W5-AA2W	TCGA-CHOL	Intrahepatic Cholangiocarcinoma	Cholangiocarcinoma	NA	tcga_prim	CHOL
46fd54e8-5ab7-43f1-bb88-01a163ff121f.htseq.counts.gz	TCGA-W5-AA2U	TCGA-CHOL	Intrahepatic Cholangiocarcinoma	Cholangiocarcinoma	NA	tcga_prim	CHOL
fc06a930-e3a1-4775-a126-610a531c655b.htseq.counts.gz	TCGA-W5-AA2R	TCGA-CHOL	Intrahepatic Cholangiocarcinoma	Cholangiocarcinoma	NA	tcga_prim	CHOL
85bebda7-644b-4f9b-a928-b758f4fd9495.htseq.counts.gz	TCGA-W5-AA33	TCGA-CHOL	Intrahepatic Cholangiocarcinoma	Cholangiocarcinoma	NA	tcga_prim	CHOL
468c5071-fbaf-4b2e-87f4-9c75ca0096be.htseq.counts.gz	TCGA-W5-AA38	TCGA-CHOL	Intrahepatic Cholangiocarcinoma	Cholangiocarcinoma	NA	tcga_prim	CHOL
6496c79a-4364-4adc-8c64-5c2fa17c0410.htseq.counts.gz	TCGA-W5-AA2O	TCGA-CHOL	Intrahepatic Cholangiocarcinoma	Cholangiocarcinoma	NA	tcga_prim	CHOL
4696ce44-29bf-41ea-b866-ddb17c376e94.htseq.counts.gz	TCGA-ZH-A8Y6	TCGA-CHOL	Intrahepatic Cholangiocarcinoma	Cholangiocarcinoma	NA	tcga_prim	CHOL
b408c617-5d6e-4328-a973-345f41db6370.htseq.counts.gz	TCGA-W5-AA2I	TCGA-CHOL	Intrahepatic Cholangiocarcinoma	Cholangiocarcinoma	NA	tcga_prim	CHOL
de26b3ba-4ca2-4c78-b603-4eb240315148.htseq.counts.gz	TCGA-W5-AA2G	TCGA-CHOL	Intrahepatic Cholangiocarcinoma	Cholangiocarcinoma	NA	tcga_prim	CHOL
51724196-560a-47d6-adb4-5fb1ff622f21.htseq.counts.gz	TCGA-W5-AA31	TCGA-CHOL	Intrahepatic Cholangiocarcinoma	Cholangiocarcinoma	NA	tcga_prim	CHOL
8f00d52e-9dde-4594-87a1-8946bc7fb438.htseq.counts.gz	TCGA-4G-AAZO	TCGA-CHOL	Intrahepatic Cholangiocarcinoma	Cholangiocarcinoma	NA	tcga_prim	CHOL
fbc4ffad-8a22-4531-8a3a-5761f40cfd82.htseq.counts.gz	TCGA-WD-A7RX	TCGA-CHOL	Intrahepatic Cholangiocarcinoma	Cholangiocarcinoma	NA	tcga_prim	CHOL
a8832eae-f36d-4ac5-b4c6-f8411a85d926.htseq.counts.gz	TCGA-ZH-A8Y4	TCGA-CHOL	Intrahepatic Cholangiocarcinoma	Cholangiocarcinoma	NA	tcga_prim	CHOL
a4db2c6c-403b-4ea1-9b54-d2aae853389c.htseq.counts.gz	TCGA-ZD-A8I3	TCGA-CHOL	Intrahepatic Cholangiocarcinoma	Cholangiocarcinoma	NA	tcga_prim	CHOL
d3b8d3bc-ac3b-434f-b40b-dcd8235fb87a.htseq.counts.gz	TCGA-ZH-A8Y8	TCGA-CHOL	Intrahepatic Cholangiocarcinoma	Cholangiocarcinoma	NA	tcga_prim	CHOL
0f0e9856-1a21-4129-a791-deb93f75fa56.htseq.counts.gz	TCGA-ZU-A8S4	TCGA-CHOL	Intrahepatic Cholangiocarcinoma	Cholangiocarcinoma	NA	tcga_prim	CHOL
a15f6726-8746-4176-bc5a-1f6b4a8e0ee0.htseq.counts.gz	TCGA-W5-AA2T	TCGA-CHOL	Intrahepatic Cholangiocarcinoma	Cholangiocarcinoma	NA	tcga_prim	CHOL
6eb5b143-1f76-4434-a9df-3d602ac0ba72.htseq.counts.gz	TCGA-BL-A0C8	TCGA-BLCA	Bladder Urothelial Carcinoma	Transitional cell carcinoma	NA	tcga_prim	BLCA
4ba6105e-9e64-4ce3-87ca-31e0d009bbb4.htseq.counts.gz	TCGA-DK-A3IU	TCGA-BLCA	Bladder Urothelial Carcinoma	Transitional cell carcinoma	NA	tcga_prim	BLCA
069bb049-794f-474e-8238-9132c2b57a8f.htseq.counts.gz	TCGA-DK-A1A3	TCGA-BLCA	Bladder Urothelial Carcinoma	Transitional cell carcinoma	NA	tcga_prim	BLCA
d8586777-f71e-433a-bdbb-2245fd5e2864.htseq.counts.gz	TCGA-BL-A3JM	TCGA-BLCA	Bladder Urothelial Carcinoma	Transitional cell carcinoma	NA	tcga_prim	BLCA
d4e48e9c-1706-4539-9f81-106ab0f0c5ee.htseq.counts.gz	TCGA-ZF-AA4N	TCGA-BLCA	Bladder Urothelial Carcinoma	Carcinoma, NOS	NA	tcga_prim	BLCA
3025ad45-1d29-4c05-b90f-3d4a348c82c6.htseq.counts.gz	TCGA-HQ-A5ND	TCGA-BLCA	Bladder Urothelial Carcinoma	Transitional cell carcinoma	NA	tcga_prim	BLCA
b142177f-f89e-4e5a-834b-a75e7ab0b618.htseq.counts.gz	TCGA-BL-A0C8	TCGA-BLCA	Bladder Urothelial Carcinoma	Transitional cell carcinoma	NA	tcga_prim	BLCA
da9ac33a-cbad-4864-b545-0cdd2ebf24c2.htseq.counts.gz	TCGA-FD-A5BY	TCGA-BLCA	Bladder Urothelial Carcinoma	Transitional cell carcinoma	NA	tcga_prim	BLCA
bdb254d4-48fe-42d1-b907-0c81cf4c50c0.htseq.counts.gz	TCGA-BL-A13I	TCGA-BLCA	Bladder Urothelial Carcinoma	Transitional cell carcinoma	NA	tcga_prim	BLCA
3a72243a-6fab-453f-a1b0-e9cb00e84064.htseq.counts.gz	TCGA-FD-A3B8	TCGA-BLCA	Bladder Urothelial Carcinoma	Transitional cell carcinoma	NA	tcga_prim	BLCA
a8b4c5de-a026-4f9a-a9d5-e9d6748ade5e.htseq.counts.gz	TCGA-XF-A9SJ	TCGA-BLCA	Bladder Urothelial Carcinoma	Transitional cell carcinoma	NA	tcga_prim	BLCA
2a0bb88a-8f8d-4a9e-bed2-f1a3d43eda86.htseq.counts.gz	TCGA-4Z-AA86	TCGA-BLCA	Bladder Urothelial Carcinoma	Transitional cell carcinoma	NA	tcga_prim	BLCA
f1ebdbe1-5c6c-4538-b1c5-03d4538908a0.htseq.counts.gz	TCGA-UY-A9PB	TCGA-BLCA	Bladder Urothelial Carcinoma	Transitional cell carcinoma	NA	tcga_prim	BLCA
c6b63416-9f37-4290-a362-b4ee3a0e2e46.htseq.counts.gz	TCGA-UY-A8OC	TCGA-BLCA	Bladder Urothelial Carcinoma	Transitional cell carcinoma	NA	tcga_prim	BLCA
0e5ed072-6e3c-4708-b05d-482439b01b6a.htseq.counts.gz	TCGA-XF-A9SM	TCGA-BLCA	Bladder Urothelial Carcinoma	Transitional cell carcinoma	NA	tcga_prim	BLCA
8e9479ba-8a57-4c3b-9b0a-f318747268ca.htseq.counts.gz	TCGA-FD-A62S	TCGA-BLCA	Bladder Urothelial Carcinoma	Transitional cell carcinoma	NA	tcga_prim	BLCA
5d17ba3e-51e8-442f-9b3f-26111bd986fe.htseq.counts.gz	TCGA-XF-A9SX	TCGA-BLCA	Bladder Urothelial Carcinoma	Transitional cell carcinoma	NA	tcga_prim	BLCA
74fa890a-d4e6-4718-959a-2b2c125c892e.htseq.counts.gz	TCGA-XF-A9SY	TCGA-BLCA	Bladder Urothelial Carcinoma	Transitional cell carcinoma	NA	tcga_prim	BLCA
74c80c62-8411-4f72-92c4-c7a847c89e67.htseq.counts.gz	TCGA-FD-A5BS	TCGA-BLCA	Bladder Urothelial Carcinoma	Transitional cell carcinoma	NA	tcga_prim	BLCA
75ce85f0-a6cc-4d85-9f4a-27e7e328dc3e.htseq.counts.gz	TCGA-FD-A3SP	TCGA-BLCA	Bladder Urothelial Carcinoma	Transitional cell carcinoma	NA	tcga_prim	BLCA
db852b9c-d9d3-476c-add6-9e7a99610b46.htseq.counts.gz	TCGA-FD-A6TH	TCGA-BLCA	Bladder Urothelial Carcinoma	Transitional cell carcinoma	NA	tcga_prim	BLCA
ac69d62a-af65-43d2-aac7-216908fc1116.htseq.counts.gz	TCGA-XF-A9T3	TCGA-BLCA	Bladder Urothelial Carcinoma	Transitional cell carcinoma	NA	tcga_prim	BLCA
c9520c73-df8d-44a0-a1e5-e5d70695b002.htseq.counts.gz	TCGA-FD-A5BT	TCGA-BLCA	Bladder Urothelial Carcinoma	Transitional cell carcinoma	NA	tcga_prim	BLCA
61e4e0fd-6eaa-418e-9579-5aa967110708.htseq.counts.gz	TCGA-XF-AAME	TCGA-BLCA	Bladder Urothelial Carcinoma	Transitional cell carcinoma	NA	tcga_prim	BLCA
34dbf011-cc93-4188-97c5-e5ade331435c.htseq.counts.gz	TCGA-BT-A2LD	TCGA-BLCA	Bladder Urothelial Carcinoma	Transitional cell carcinoma	NA	tcga_prim	BLCA
fd3f0e6c-9c4a-4849-ba9d-d86c96effe36.htseq.counts.gz	TCGA-XF-A8HD	TCGA-BLCA	Bladder Urothelial Carcinoma	Transitional cell carcinoma	NA	tcga_prim	BLCA
77edcd96-eb35-415b-8e03-c61f225ae32d.htseq.counts.gz	TCGA-FD-A3B7	TCGA-BLCA	Bladder Urothelial Carcinoma	Transitional cell carcinoma	NA	tcga_prim	BLCA
063df1ef-c033-465b-b0ec-1ed202005968.htseq.counts.gz	TCGA-FD-A6TK	TCGA-BLCA	Bladder Urothelial Carcinoma	Transitional cell carcinoma	NA	tcga_prim	BLCA
524c7b57-49a6-4bd4-b095-d52172d10c1e.htseq.counts.gz	TCGA-XF-AAMT	TCGA-BLCA	Bladder Urothelial Carcinoma	Transitional cell carcinoma	NA	tcga_prim	BLCA
5b39b3d7-2aa0-4dc8-b814-53e42fcc86fb.htseq.counts.gz	TCGA-XF-AAMW	TCGA-BLCA	Bladder Urothelial Carcinoma	Transitional cell carcinoma	NA	tcga_prim	BLCA
ff624a77-3815-481d-b351-0e810648dfd4.htseq.counts.gz	TCGA-FD-A6TF	TCGA-BLCA	Bladder Urothelial Carcinoma	Transitional cell carcinoma	NA	tcga_prim	BLCA
07fc096b-52e7-4d70-add0-07911843d0a5.htseq.counts.gz	TCGA-GV-A40E	TCGA-BLCA	Bladder Urothelial Carcinoma	Transitional cell carcinoma	NA	tcga_prim	BLCA
e924ce65-d4fc-46aa-9182-f19bfaa17fc7.htseq.counts.gz	TCGA-FD-A6TD	TCGA-BLCA	Bladder Urothelial Carcinoma	Transitional cell carcinoma	NA	tcga_prim	BLCA
cd31d6ac-5218-4b91-b025-e7d2b12bfe0a.htseq.counts.gz	TCGA-GU-A766	TCGA-BLCA	Bladder Urothelial Carcinoma	Transitional cell carcinoma	NA	tcga_prim	BLCA
08f9bace-d0fa-4dc3-b181-d805799af58d.htseq.counts.gz	TCGA-GU-A764	TCGA-BLCA	Bladder Urothelial Carcinoma	Transitional cell carcinoma	NA	tcga_prim	BLCA
b5e4d37a-3e0a-4058-885a-8ff47736db7d.htseq.counts.gz	TCGA-GU-A762	TCGA-BLCA	Bladder Urothelial Carcinoma	Transitional cell carcinoma	NA	tcga_prim	BLCA
d08385ff-4816-4ead-a582-01656b74935e.htseq.counts.gz	TCGA-DK-A2I2	TCGA-BLCA	Bladder Urothelial Carcinoma	Transitional cell carcinoma	NA	tcga_prim	BLCA
6be696a3-6811-4686-9e7e-2590eef273ca.htseq.counts.gz	TCGA-GC-A6I1	TCGA-BLCA	Bladder Urothelial Carcinoma	Transitional cell carcinoma	NA	tcga_prim	BLCA
09960f41-c1aa-4f75-8431-4df396f1a099.htseq.counts.gz	TCGA-FD-A62N	TCGA-BLCA	Bladder Urothelial Carcinoma	Transitional cell carcinoma	NA	tcga_prim	BLCA
5a06ce70-77c7-4604-96a4-37de6df4306d.htseq.counts.gz	TCGA-ZF-AA4V	TCGA-BLCA	Bladder Urothelial Carcinoma	Transitional cell carcinoma	NA	tcga_prim	BLCA
0eb54f4b-5484-4757-96df-9da9ed25668e.htseq.counts.gz	TCGA-G2-A2EF	TCGA-BLCA	Bladder Urothelial Carcinoma	Transitional cell carcinoma	NA	tcga_prim	BLCA
62a84486-f035-481e-bcda-0bfa9a847358.htseq.counts.gz	TCGA-ZF-AA53	TCGA-BLCA	Bladder Urothelial Carcinoma	Transitional cell carcinoma	NA	tcga_prim	BLCA
b9e40f63-6533-4259-8b54-05639aea4a2d.htseq.counts.gz	TCGA-ZF-AA58	TCGA-BLCA	Bladder Urothelial Carcinoma	Transitional cell carcinoma	NA	tcga_prim	BLCA
70477533-7219-4548-8c32-0688b929de95.htseq.counts.gz	TCGA-ZF-AA5H	TCGA-BLCA	Bladder Urothelial Carcinoma	Transitional cell carcinoma	NA	tcga_prim	BLCA
e8881b73-9739-4bf3-b1f7-b6724fadbdd7.htseq.counts.gz	TCGA-FD-A5C1	TCGA-BLCA	Bladder Urothelial Carcinoma	Transitional cell carcinoma	NA	tcga_prim	BLCA
fda0a4e8-9897-43d1-9914-f4d6022e6248.htseq.counts.gz	TCGA-DK-AA6M	TCGA-BLCA	Bladder Urothelial Carcinoma	Transitional cell carcinoma	NA	tcga_prim	BLCA
9a16b3c9-6b30-4d88-a7bc-e1f2619d88ac.htseq.counts.gz	TCGA-GC-A3YS	TCGA-BLCA	Bladder Urothelial Carcinoma	Transitional cell carcinoma	NA	tcga_prim	BLCA
827ee9a3-e5fc-427f-855d-9cabac010795.htseq.counts.gz	TCGA-DK-AA6S	TCGA-BLCA	Bladder Urothelial Carcinoma	Transitional cell carcinoma	NA	tcga_prim	BLCA
02bace7d-6f61-4eba-8f3c-205a11c68a67.htseq.counts.gz	TCGA-DK-AA74	TCGA-BLCA	Bladder Urothelial Carcinoma	Transitional cell carcinoma	NA	tcga_prim	BLCA
b4055612-fbf6-475b-b74d-5a067dad4fff.htseq.counts.gz	TCGA-XF-AAN4	TCGA-BLCA	Bladder Urothelial Carcinoma	Transitional cell carcinoma	NA	tcga_prim	BLCA
7e3cdf24-75a8-4b20-87db-0dbab2fae971.htseq.counts.gz	TCGA-XF-A9SW	TCGA-BLCA	Bladder Urothelial Carcinoma	Transitional cell carcinoma	NA	tcga_prim	BLCA
2ba27799-1d8a-44d2-8bca-af1779dc3990.htseq.counts.gz	TCGA-XF-AAN8	TCGA-BLCA	Bladder Urothelial Carcinoma	Transitional cell carcinoma	NA	tcga_prim	BLCA
de063a8c-8dc0-4301-af55-c92450020bbb.htseq.counts.gz	TCGA-ZF-AA5P	TCGA-BLCA	Bladder Urothelial Carcinoma	Transitional cell carcinoma	NA	tcga_prim	BLCA
e730b796-61b4-4dc2-8319-f9c08f42d189.htseq.counts.gz	TCGA-E7-A678	TCGA-BLCA	Bladder Urothelial Carcinoma	Transitional cell carcinoma	NA	tcga_prim	BLCA
b6f0b71c-d213-4f4f-8950-03d18d63015a.htseq.counts.gz	TCGA-XF-A9SH	TCGA-BLCA	Bladder Urothelial Carcinoma	Transitional cell carcinoma	NA	tcga_prim	BLCA
be81ed72-5acd-400e-b500-52e5151b957d.htseq.counts.gz	TCGA-E7-A8O8	TCGA-BLCA	NA	Transitional cell carcinoma	NA	tcga_prim	BLCA
cfe77bce-236e-4927-a318-404d15f30504.htseq.counts.gz	TCGA-YF-AA3L	TCGA-BLCA	Bladder Urothelial Carcinoma	Transitional cell carcinoma	NA	tcga_prim	BLCA
f9795277-af1d-4b9f-96fc-61ea52bb6e4f.htseq.counts.gz	TCGA-DK-A1A7	TCGA-BLCA	Bladder Urothelial Carcinoma	Transitional cell carcinoma	NA	tcga_prim	BLCA
982a23b0-6f0b-4bde-b722-978acf79f39b.htseq.counts.gz	TCGA-E7-A4XJ	TCGA-BLCA	Bladder Urothelial Carcinoma	Transitional cell carcinoma	NA	tcga_prim	BLCA
5b27b38e-d7c3-4af7-9fe8-4af4d7d49f1a.htseq.counts.gz	TCGA-DK-A6AW	TCGA-BLCA	Bladder Urothelial Carcinoma	Transitional cell carcinoma	NA	tcga_prim	BLCA
dfcc3adf-acac-470d-a49d-3285de250c86.htseq.counts.gz	TCGA-BT-A20P	TCGA-BLCA	Bladder Urothelial Carcinoma	Transitional cell carcinoma	NA	tcga_prim	BLCA
b6cc1a11-1805-4e41-8d7e-190c25609c17.htseq.counts.gz	TCGA-UY-A78O	TCGA-BLCA	Bladder Urothelial Carcinoma	Transitional cell carcinoma	NA	tcga_prim	BLCA
a08161a3-c3ee-44c5-bf83-1f9bc65e5519.htseq.counts.gz	TCGA-S5-A6DX	TCGA-BLCA	Bladder Urothelial Carcinoma	Transitional cell carcinoma	NA	tcga_prim	BLCA
8ba209cf-5a74-4e51-8991-ed5b1e5c3ce4.htseq.counts.gz	TCGA-GC-A6I3	TCGA-BLCA	Bladder Urothelial Carcinoma	Transitional cell carcinoma	NA	tcga_prim	BLCA
719df11d-29e7-4e41-b276-d45e72b2de51.htseq.counts.gz	TCGA-FD-A5BR	TCGA-BLCA	Bladder Urothelial Carcinoma	Transitional cell carcinoma	NA	tcga_prim	BLCA
fc3e36fd-0421-4dbc-8414-be2b836e03e8.htseq.counts.gz	TCGA-XF-A9SP	TCGA-BLCA	Bladder Urothelial Carcinoma	Transitional cell carcinoma	NA	tcga_prim	BLCA
3278ba63-a2b0-414a-baf0-01d37f24d71d.htseq.counts.gz	TCGA-FD-A6TG	TCGA-BLCA	Bladder Urothelial Carcinoma	Transitional cell carcinoma	NA	tcga_prim	BLCA
fce06ccd-9703-402e-90ed-05a73b2a2511.htseq.counts.gz	TCGA-FD-A43N	TCGA-BLCA	Bladder Urothelial Carcinoma	Transitional cell carcinoma	NA	tcga_prim	BLCA
ab93cdd7-6d27-4321-a8f8-f111e7784532.htseq.counts.gz	TCGA-UY-A78M	TCGA-BLCA	Bladder Urothelial Carcinoma	Transitional cell carcinoma	NA	tcga_prim	BLCA
fc996542-68f3-4b12-9eb5-dd8680f461fa.htseq.counts.gz	TCGA-5N-A9KI	TCGA-BLCA	Bladder Urothelial Carcinoma	Transitional cell carcinoma	NA	tcga_prim	BLCA
4610a246-13d4-4c17-a359-afbd9265f548.htseq.counts.gz	TCGA-5N-A9KM	TCGA-BLCA	Bladder Urothelial Carcinoma	Transitional cell carcinoma	NA	tcga_prim	BLCA
dd1dfaeb-20a4-4237-ad46-6cc609af2c53.htseq.counts.gz	TCGA-4Z-AA7N	TCGA-BLCA	Bladder Urothelial Carcinoma	Transitional cell carcinoma	NA	tcga_prim	BLCA
2ea66599-cfa6-4a42-b88c-0889cc98cc5f.htseq.counts.gz	TCGA-XF-A9SZ	TCGA-BLCA	Bladder Urothelial Carcinoma	Transitional cell carcinoma	NA	tcga_prim	BLCA
054759b1-f014-4a1c-a0c8-8f10298d56b6.htseq.counts.gz	TCGA-R3-A69X	TCGA-BLCA	Bladder Urothelial Carcinoma	Transitional cell carcinoma	NA	tcga_prim	BLCA
5532e9a2-66b8-4dd2-aa1a-ebbb08163280.htseq.counts.gz	TCGA-FD-A3SR	TCGA-BLCA	Bladder Urothelial Carcinoma	Transitional cell carcinoma	NA	tcga_prim	BLCA
504f6808-68ef-4064-a3b4-ce462dea3849.htseq.counts.gz	TCGA-FD-A3SQ	TCGA-BLCA	Bladder Urothelial Carcinoma	Transitional cell carcinoma	NA	tcga_prim	BLCA
30d33e0d-c983-4ee2-9ef7-aba934b8c2e9.htseq.counts.gz	TCGA-DK-A6B2	TCGA-BLCA	Bladder Urothelial Carcinoma	Transitional cell carcinoma	NA	tcga_prim	BLCA
857ff1e4-0239-4f20-a6df-b4047660055d.htseq.counts.gz	TCGA-XF-A9T0	TCGA-BLCA	Bladder Urothelial Carcinoma	Transitional cell carcinoma	NA	tcga_prim	BLCA
fc2f3a9d-d7b4-4bef-9474-a892d77d4124.htseq.counts.gz	TCGA-FD-A3SL	TCGA-BLCA	Bladder Urothelial Carcinoma	Transitional cell carcinoma	NA	tcga_prim	BLCA
f018a202-567b-4ab7-9970-bf4ec8c1dff8.htseq.counts.gz	TCGA-G2-A2EO	TCGA-BLCA	Bladder Urothelial Carcinoma	Transitional cell carcinoma	NA	tcga_prim	BLCA
bafde7f6-9776-4008-be46-38f25b288097.htseq.counts.gz	TCGA-KQ-A41P	TCGA-BLCA	Bladder Urothelial Carcinoma	Transitional cell carcinoma	NA	tcga_prim	BLCA
e8fd8597-6516-4f80-89e2-1dd1a3d50f56.htseq.counts.gz	TCGA-BT-A20R	TCGA-BLCA	Bladder Urothelial Carcinoma	Transitional cell carcinoma	NA	tcga_prim	BLCA
71976893-498b-481d-9f66-d9f6186d785b.htseq.counts.gz	TCGA-K4-AAQO	TCGA-BLCA	Bladder Urothelial Carcinoma	Transitional cell carcinoma	NA	tcga_prim	BLCA
15ed73ff-f2e4-467a-aa1c-7a89a3b1171e.htseq.counts.gz	TCGA-K4-A83P	TCGA-BLCA	Bladder Urothelial Carcinoma	Transitional cell carcinoma	NA	tcga_prim	BLCA
17a1bd88-a4c7-446f-8097-3a5142d0f5b9.htseq.counts.gz	TCGA-FD-A43S	TCGA-BLCA	Bladder Urothelial Carcinoma	Transitional cell carcinoma	NA	tcga_prim	BLCA
6c0d24b4-b01c-4262-bf0d-60a4c4c11087.htseq.counts.gz	TCGA-FD-A3SJ	TCGA-BLCA	Bladder Urothelial Carcinoma	Transitional cell carcinoma	NA	tcga_prim	BLCA
0e46571a-ea12-458c-bcde-63e30fe4c8f9.htseq.counts.gz	TCGA-FD-A43U	TCGA-BLCA	Bladder Urothelial Carcinoma	Transitional cell carcinoma	NA	tcga_prim	BLCA
15a0c1b3-fe5c-47d4-9675-7bf8ec838e3a.htseq.counts.gz	TCGA-FD-A6TB	TCGA-BLCA	Bladder Urothelial Carcinoma	Transitional cell carcinoma	NA	tcga_prim	BLCA
e5bdbaee-23f8-4024-aa6d-51efeee22e7c.htseq.counts.gz	TCGA-BT-A2LB	TCGA-BLCA	Bladder Urothelial Carcinoma	Transitional cell carcinoma	NA	tcga_prim	BLCA
1feeca15-6ac2-4db2-b667-1a4a65f9a5de.htseq.counts.gz	TCGA-ZF-A9R0	TCGA-BLCA	Bladder Urothelial Carcinoma	Transitional cell carcinoma	NA	tcga_prim	BLCA
8e34285e-dbd0-4f4d-916e-0c74e722e640.htseq.counts.gz	TCGA-XF-A9SL	TCGA-BLCA	Bladder Urothelial Carcinoma	Transitional cell carcinoma	NA	tcga_prim	BLCA
3bb8373b-9e5f-4ad8-96ab-196bee799d40.htseq.counts.gz	TCGA-ZF-A9RC	TCGA-BLCA	Bladder Urothelial Carcinoma	Transitional cell carcinoma	NA	tcga_prim	BLCA
7c7c4ee8-e9cc-48c9-a74a-82c3b741d967.htseq.counts.gz	TCGA-XF-AAMJ	TCGA-BLCA	Bladder Urothelial Carcinoma	Transitional cell carcinoma	NA	tcga_prim	BLCA
e0b19af8-a2e5-495f-81d0-80347e8fb51f.htseq.counts.gz	TCGA-UY-A8OD	TCGA-BLCA	Bladder Urothelial Carcinoma	Transitional cell carcinoma	NA	tcga_prim	BLCA
695edbe7-d46a-433f-9ae8-a8978a19a320.htseq.counts.gz	TCGA-E7-A97Q	TCGA-BLCA	Bladder Urothelial Carcinoma	Transitional cell carcinoma	NA	tcga_prim	BLCA
0708fd6a-8ed0-4a69-ac8c-3b0b0383ca45.htseq.counts.gz	TCGA-XF-A9SK	TCGA-BLCA	Bladder Urothelial Carcinoma	Transitional cell carcinoma	NA	tcga_prim	BLCA
ded3d643-44c9-4c09-b26c-58ff45e39e59.htseq.counts.gz	TCGA-K4-A3WU	TCGA-BLCA	Bladder Urothelial Carcinoma	Transitional cell carcinoma	NA	tcga_prim	BLCA
27d5e9a3-b7b0-40b3-9f53-a074bef5628b.htseq.counts.gz	TCGA-FD-A6TI	TCGA-BLCA	Bladder Urothelial Carcinoma	Transitional cell carcinoma	NA	tcga_prim	BLCA
9a123f34-2427-4e44-944e-9cc29d15b921.htseq.counts.gz	TCGA-K4-A3WS	TCGA-BLCA	Bladder Urothelial Carcinoma	Transitional cell carcinoma	NA	tcga_prim	BLCA
598daf4d-d024-45ef-b92b-c03182b59312.htseq.counts.gz	TCGA-ZF-A9R9	TCGA-BLCA	Bladder Urothelial Carcinoma	Transitional cell carcinoma	NA	tcga_prim	BLCA
64d36f74-2917-47fd-b645-fcdefc024c09.htseq.counts.gz	TCGA-DK-A2HX	TCGA-BLCA	Bladder Urothelial Carcinoma	Transitional cell carcinoma	NA	tcga_prim	BLCA
dca59b25-894b-4969-b7fc-5b8b6c5a2055.htseq.counts.gz	TCGA-XF-A8HH	TCGA-BLCA	Bladder Urothelial Carcinoma	Transitional cell carcinoma	NA	tcga_prim	BLCA
b6b39b8d-9072-4a01-b48b-0bbd77760bec.htseq.counts.gz	TCGA-CU-A0YR	TCGA-BLCA	Bladder Urothelial Carcinoma	Transitional cell carcinoma	NA	tcga_prim	BLCA
2d4ca934-6973-49c9-842f-0325d8d7f4e3.htseq.counts.gz	TCGA-E7-A6MD	TCGA-BLCA	Bladder Urothelial Carcinoma	Transitional cell carcinoma	NA	tcga_prim	BLCA
8266eaa8-ef8c-4e0a-b167-c4d301598b0e.htseq.counts.gz	TCGA-DK-A1AF	TCGA-BLCA	Bladder Urothelial Carcinoma	Transitional cell carcinoma	NA	tcga_prim	BLCA
edbc8f6d-d478-493a-a2b5-ee46edd67ab6.htseq.counts.gz	TCGA-G2-A2EC	TCGA-BLCA	Bladder Urothelial Carcinoma	Transitional cell carcinoma	NA	tcga_prim	BLCA
944e47ef-da39-4159-8298-3971c72c97cd.htseq.counts.gz	TCGA-XF-A8HF	TCGA-BLCA	Bladder Urothelial Carcinoma	Transitional cell carcinoma	NA	tcga_prim	BLCA
eb9a898e-1153-44e8-bc91-73d923169672.htseq.counts.gz	TCGA-UY-A9PH	TCGA-BLCA	Bladder Urothelial Carcinoma	Transitional cell carcinoma	NA	tcga_prim	BLCA
5f7906a7-ef21-45e5-b974-3f506dfa7467.htseq.counts.gz	TCGA-UY-A9PE	TCGA-BLCA	Bladder Urothelial Carcinoma	Transitional cell carcinoma	NA	tcga_prim	BLCA
79351170-4d3c-46ec-8852-b7e702573bb1.htseq.counts.gz	TCGA-UY-A9PD	TCGA-BLCA	Bladder Urothelial Carcinoma	Transitional cell carcinoma	NA	tcga_prim	BLCA
8bfe9916-987b-445b-8ca0-1cac3e5df2a9.htseq.counts.gz	TCGA-XF-AAMR	TCGA-BLCA	Bladder Urothelial Carcinoma	Transitional cell carcinoma	NA	tcga_prim	BLCA
a81c0179-62fa-4d06-975c-439d54a968bd.htseq.counts.gz	TCGA-FJ-A3Z7	TCGA-BLCA	Bladder Urothelial Carcinoma	Transitional cell carcinoma	NA	tcga_prim	BLCA
55735ee9-5194-4208-9813-b9f24db0a0bf.htseq.counts.gz	TCGA-FD-A5BZ	TCGA-BLCA	Bladder Urothelial Carcinoma	Transitional cell carcinoma	NA	tcga_prim	BLCA
e66c127e-5865-47c4-aaca-e0dc1ca393a3.htseq.counts.gz	TCGA-GV-A3JX	TCGA-BLCA	Bladder Urothelial Carcinoma	Transitional cell carcinoma	NA	tcga_prim	BLCA
ca99abb4-2dae-47b1-992d-6c4c5e555aae.htseq.counts.gz	TCGA-GV-A3JZ	TCGA-BLCA	Bladder Urothelial Carcinoma	Transitional cell carcinoma	NA	tcga_prim	BLCA
bf255f2e-514d-401c-939b-48812b85f307.htseq.counts.gz	TCGA-E7-A6ME	TCGA-BLCA	Bladder Urothelial Carcinoma	Transitional cell carcinoma	NA	tcga_prim	BLCA
94e7674d-7c7b-406e-a8d3-135e3659cb2d.htseq.counts.gz	TCGA-XF-AAMG	TCGA-BLCA	Bladder Urothelial Carcinoma	Transitional cell carcinoma	NA	tcga_prim	BLCA
c1d9c2de-c351-4f44-90c2-7ee6f0eaf6a4.htseq.counts.gz	TCGA-UY-A78N	TCGA-BLCA	Bladder Urothelial Carcinoma	Transitional cell carcinoma	NA	tcga_prim	BLCA
0a1b146d-7b9f-4382-9cfc-c187fafbb47c.htseq.counts.gz	TCGA-XF-AAMH	TCGA-BLCA	Bladder Urothelial Carcinoma	Transitional cell carcinoma	NA	tcga_prim	BLCA
7c1cff27-9d25-4f4e-9c65-6cfb66749315.htseq.counts.gz	TCGA-GC-A4ZW	TCGA-BLCA	Bladder Urothelial Carcinoma	Transitional cell carcinoma	NA	tcga_prim	BLCA
942024fb-1b24-4c73-8b99-ceeff8f7e065.htseq.counts.gz	TCGA-K4-A3WV	TCGA-BLCA	Bladder Urothelial Carcinoma	Transitional cell carcinoma	NA	tcga_prim	BLCA
930336aa-630f-4d00-8aef-ce6df316428c.htseq.counts.gz	TCGA-ZF-A9RN	TCGA-BLCA	Bladder Urothelial Carcinoma	Transitional cell carcinoma	NA	tcga_prim	BLCA
83db4be1-0adb-49ff-826d-190b6968a82e.htseq.counts.gz	TCGA-BT-A2LA	TCGA-BLCA	Bladder Urothelial Carcinoma	Transitional cell carcinoma	NA	tcga_prim	BLCA
baccbbdd-01b9-4b53-b951-81a65e64ebcf.htseq.counts.gz	TCGA-XF-A9T2	TCGA-BLCA	Bladder Urothelial Carcinoma	Transitional cell carcinoma	NA	tcga_prim	BLCA
a69188da-1c3b-4d14-b50c-86e3a7ff0a5e.htseq.counts.gz	TCGA-BT-A20V	TCGA-BLCA	Bladder Urothelial Carcinoma	Transitional cell carcinoma	NA	tcga_prim	BLCA
f35321db-9fca-4de9-a14a-1bcae60bb202.htseq.counts.gz	TCGA-BT-A20J	TCGA-BLCA	Bladder Urothelial Carcinoma	Transitional cell carcinoma	NA	tcga_prim	BLCA
1270306a-c43f-4960-88b8-fa45471c21ae.htseq.counts.gz	TCGA-GC-A3RB	TCGA-BLCA	Bladder Urothelial Carcinoma	Transitional cell carcinoma	NA	tcga_prim	BLCA
eea29b1e-88c6-45f5-8153-2ea542b6682b.htseq.counts.gz	TCGA-G2-A2EL	TCGA-BLCA	Bladder Urothelial Carcinoma	Transitional cell carcinoma	NA	tcga_prim	BLCA
75bd84df-67ba-4bc4-8a88-c02e73e0be6d.htseq.counts.gz	TCGA-FD-A43P	TCGA-BLCA	Bladder Urothelial Carcinoma	Transitional cell carcinoma	NA	tcga_prim	BLCA
69ddc270-f711-46e0-ae55-a3eb0a50fc9f.htseq.counts.gz	TCGA-2F-A9KW	TCGA-BLCA	Bladder Urothelial Carcinoma	Transitional cell carcinoma	NA	tcga_prim	BLCA
9375f65d-23d3-4db0-b3e5-8cdd525cb3a9.htseq.counts.gz	TCGA-DK-A1AC	TCGA-BLCA	Bladder Urothelial Carcinoma	Transitional cell carcinoma	NA	tcga_prim	BLCA
ffd65a1e-2709-4905-b013-55c4b3f6a237.htseq.counts.gz	TCGA-C4-A0EZ	TCGA-BLCA	Bladder Urothelial Carcinoma	Transitional cell carcinoma	NA	tcga_prim	BLCA
78cf84b3-5e39-408e-b85e-2ad998971dd4.htseq.counts.gz	TCGA-DK-AA6W	TCGA-BLCA	Bladder Urothelial Carcinoma	Transitional cell carcinoma	NA	tcga_prim	BLCA
094bf3c0-e72b-46a6-b940-9683a0039dfa.htseq.counts.gz	TCGA-G2-A2ES	TCGA-BLCA	Bladder Urothelial Carcinoma	Transitional cell carcinoma	NA	tcga_prim	BLCA
f84433d3-7588-4b84-b8ef-aade7becf0a6.htseq.counts.gz	TCGA-DK-AA6R	TCGA-BLCA	Bladder Urothelial Carcinoma	Transitional cell carcinoma	NA	tcga_prim	BLCA
782d0409-2385-468a-8395-beabf815ccc6.htseq.counts.gz	TCGA-DK-AA6Q	TCGA-BLCA	Bladder Urothelial Carcinoma	Transitional cell carcinoma	NA	tcga_prim	BLCA
1b3a1cd6-4115-4e32-8ae9-c24a05f0190e.htseq.counts.gz	TCGA-G2-A3IB	TCGA-BLCA	Bladder Urothelial Carcinoma	Transitional cell carcinoma	NA	tcga_prim	BLCA
ac221a46-de94-4e57-9901-5d45e84cf4d0.htseq.counts.gz	TCGA-GC-A3RC	TCGA-BLCA	Bladder Urothelial Carcinoma	Transitional cell carcinoma	NA	tcga_prim	BLCA
585ce2ea-045e-4aef-b005-e89709a042d7.htseq.counts.gz	TCGA-GC-A3WC	TCGA-BLCA	Bladder Urothelial Carcinoma	Transitional cell carcinoma	NA	tcga_prim	BLCA
844c1614-007b-41eb-89ac-e81667c98743.htseq.counts.gz	TCGA-DK-A1AE	TCGA-BLCA	Bladder Urothelial Carcinoma	Transitional cell carcinoma	NA	tcga_prim	BLCA
561df8ae-013f-4622-89a2-a5b5b00509e1.htseq.counts.gz	TCGA-GU-A42Q	TCGA-BLCA	Bladder Urothelial Carcinoma	Transitional cell carcinoma	NA	tcga_prim	BLCA
a2ef11f9-f323-4b73-b6ad-8876100166d9.htseq.counts.gz	TCGA-GU-AATQ	TCGA-BLCA	Bladder Urothelial Carcinoma	Transitional cell carcinoma	NA	tcga_prim	BLCA
a466927a-fe3d-4efe-9509-3a08338fe859.htseq.counts.gz	TCGA-CU-A3KJ	TCGA-BLCA	Bladder Urothelial Carcinoma	Transitional cell carcinoma	NA	tcga_prim	BLCA
8f6adb29-73cc-4152-8c4e-0a1231ce9c15.htseq.counts.gz	TCGA-CU-A0YN	TCGA-BLCA	Bladder Urothelial Carcinoma	Papillary transitional cell carcinoma	NA	tcga_prim	BLCA
a49b739f-b106-498c-9453-c6240ffe338a.htseq.counts.gz	TCGA-E7-A7XN	TCGA-BLCA	Bladder Urothelial Carcinoma	Transitional cell carcinoma	NA	tcga_prim	BLCA
ff691f33-5e85-4295-88f5-c86b762da62b.htseq.counts.gz	TCGA-C4-A0F7	TCGA-BLCA	Bladder Urothelial Carcinoma	Transitional cell carcinoma	NA	tcga_prim	BLCA
6f0c496f-8069-49c1-a79e-da58976f44e9.htseq.counts.gz	TCGA-C4-A0F1	TCGA-BLCA	Bladder Urothelial Carcinoma	Transitional cell carcinoma	NA	tcga_prim	BLCA
fcd7dc6c-37b2-4550-901b-71a35ce4ca60.htseq.counts.gz	TCGA-E7-A97P	TCGA-BLCA	Bladder Urothelial Carcinoma	Transitional cell carcinoma	NA	tcga_prim	BLCA
fb7b4bc8-eb7c-4ddf-8109-e699c4b620bd.htseq.counts.gz	TCGA-C4-A0F0	TCGA-BLCA	Bladder Urothelial Carcinoma	Transitional cell carcinoma	NA	tcga_prim	BLCA
03872f69-93f5-4d6c-aeb3-dadbc2762682.htseq.counts.gz	TCGA-4Z-AA7W	TCGA-BLCA	Bladder Urothelial Carcinoma	Transitional cell carcinoma	NA	tcga_prim	BLCA
879e4d3a-aa47-4a95-8c21-ba69ec44d9e2.htseq.counts.gz	TCGA-FD-A3B5	TCGA-BLCA	Bladder Urothelial Carcinoma	Transitional cell carcinoma	NA	tcga_prim	BLCA
1e91b6e6-ecaf-491d-b2f6-2fb0710f79ef.htseq.counts.gz	TCGA-BT-A42F	TCGA-BLCA	Bladder Urothelial Carcinoma	Transitional cell carcinoma	NA	tcga_prim	BLCA
ad1d63e4-abf1-43db-95ce-09ee88d6ef2e.htseq.counts.gz	TCGA-BT-A42E	TCGA-BLCA	Bladder Urothelial Carcinoma	Papillary transitional cell carcinoma	NA	tcga_prim	BLCA
b4ebfcd6-9b4e-4c61-96de-7bc4335c519d.htseq.counts.gz	TCGA-FD-A3N5	TCGA-BLCA	Bladder Urothelial Carcinoma	Transitional cell carcinoma	NA	tcga_prim	BLCA
ca2d4e75-ff39-41bd-9357-c096f697c7ec.htseq.counts.gz	TCGA-FD-A3N6	TCGA-BLCA	Bladder Urothelial Carcinoma	Transitional cell carcinoma	NA	tcga_prim	BLCA
19f094bc-108c-46d0-bc32-0c9e10681272.htseq.counts.gz	TCGA-BT-A20X	TCGA-BLCA	Bladder Urothelial Carcinoma	Transitional cell carcinoma	NA	tcga_prim	BLCA
9c2fda9c-7daa-40f8-8158-b5fe369d055a.htseq.counts.gz	TCGA-K4-A4AC	TCGA-BLCA	Bladder Urothelial Carcinoma	Transitional cell carcinoma	NA	tcga_prim	BLCA
eeb06eaa-4116-40dc-ab8c-555fe6806ec1.htseq.counts.gz	TCGA-PQ-A6FI	TCGA-BLCA	Bladder Urothelial Carcinoma	Transitional cell carcinoma	NA	tcga_prim	BLCA
16c74720-66a9-4c6b-9450-3d12a28ca214.htseq.counts.gz	TCGA-FD-A3SO	TCGA-BLCA	Bladder Urothelial Carcinoma	Transitional cell carcinoma	NA	tcga_prim	BLCA
c3b51c97-dcea-4934-8cb3-9728439355c3.htseq.counts.gz	TCGA-PQ-A6FN	TCGA-BLCA	Bladder Urothelial Carcinoma	Transitional cell carcinoma	NA	tcga_prim	BLCA
546a8f3e-b73a-4b3d-aa2a-f995db0e5752.htseq.counts.gz	TCGA-BT-A0YX	TCGA-BLCA	Bladder Urothelial Carcinoma	Transitional cell carcinoma	NA	tcga_prim	BLCA
059ef699-2da2-4f3e-8f7c-996ae394a87b.htseq.counts.gz	TCGA-BT-A0S7	TCGA-BLCA	Bladder Urothelial Carcinoma	Transitional cell carcinoma	NA	tcga_prim	BLCA
ef940b6c-10ef-42df-a5a9-c8f21044f096.htseq.counts.gz	TCGA-4Z-AA82	TCGA-BLCA	Bladder Urothelial Carcinoma	Transitional cell carcinoma	NA	tcga_prim	BLCA
95622ade-3084-4ddb-93a1-e6baac7769f7.htseq.counts.gz	TCGA-DK-A3WX	TCGA-BLCA	Bladder Urothelial Carcinoma	Transitional cell carcinoma	NA	tcga_prim	BLCA
9ae0ab75-bcb7-40e2-b987-2f14f8d254dc.htseq.counts.gz	TCGA-4Z-AA7Q	TCGA-BLCA	Bladder Urothelial Carcinoma	Transitional cell carcinoma	NA	tcga_prim	BLCA
be992bf3-efe9-47ef-a37c-890bb0a76ae7.htseq.counts.gz	TCGA-UY-A78P	TCGA-BLCA	Bladder Urothelial Carcinoma	Transitional cell carcinoma	NA	tcga_prim	BLCA
96be17e0-8ee2-4956-9527-2b966d7e8ce6.htseq.counts.gz	TCGA-UY-A8OB	TCGA-BLCA	Bladder Urothelial Carcinoma	Transitional cell carcinoma	NA	tcga_prim	BLCA
56d2961d-f2c2-4f08-b299-7cd4e0e57da8.htseq.counts.gz	TCGA-FD-A43Y	TCGA-BLCA	Bladder Urothelial Carcinoma	Transitional cell carcinoma	NA	tcga_prim	BLCA
fc751614-a3cf-49bd-8c0d-413211dadc61.htseq.counts.gz	TCGA-XF-A9T8	TCGA-BLCA	Bladder Urothelial Carcinoma	Transitional cell carcinoma	NA	tcga_prim	BLCA
58b361c3-fbd2-48d2-a1ae-7e0ef506bbd0.htseq.counts.gz	TCGA-XF-A8HE	TCGA-BLCA	Bladder Urothelial Carcinoma	Transitional cell carcinoma	NA	tcga_prim	BLCA
6b7b957f-e68d-49c9-b71d-ec09b5414f33.htseq.counts.gz	TCGA-XF-A9T5	TCGA-BLCA	Bladder Urothelial Carcinoma	Transitional cell carcinoma	NA	tcga_prim	BLCA
fc412747-9050-4c51-8e1e-9b6e1bc3b5f5.htseq.counts.gz	TCGA-FD-A5BU	TCGA-BLCA	Bladder Urothelial Carcinoma	Transitional cell carcinoma	NA	tcga_prim	BLCA
6ceed729-4ede-4103-8f42-c00eb2266292.htseq.counts.gz	TCGA-XF-AAN2	TCGA-BLCA	Bladder Urothelial Carcinoma	Transitional cell carcinoma	NA	tcga_prim	BLCA
b4610520-9d1e-4bfe-ab3b-2864067bdc9c.htseq.counts.gz	TCGA-XF-AAN5	TCGA-BLCA	Bladder Urothelial Carcinoma	Transitional cell carcinoma	NA	tcga_prim	BLCA
cf403d76-24f1-4712-8eea-d3dc36a5365f.htseq.counts.gz	TCGA-ZF-A9RD	TCGA-BLCA	Bladder Urothelial Carcinoma	Transitional cell carcinoma	NA	tcga_prim	BLCA
9f7b3d20-3456-4ae5-ac03-11c61cfd16d4.htseq.counts.gz	TCGA-ZF-AA4W	TCGA-BLCA	Bladder Urothelial Carcinoma	Transitional cell carcinoma	NA	tcga_prim	BLCA
e9d9c32a-e05b-4b00-a4c9-93c9c54037c7.htseq.counts.gz	TCGA-ZF-AA5N	TCGA-BLCA	Bladder Urothelial Carcinoma	Transitional cell carcinoma	NA	tcga_prim	BLCA
c2cc4c19-ace6-4e6f-a1d2-18ddf29de194.htseq.counts.gz	TCGA-FD-A3B4	TCGA-BLCA	Bladder Urothelial Carcinoma	Transitional cell carcinoma	NA	tcga_prim	BLCA
b2eeaa64-92f6-46cf-a721-6b7e2c96739b.htseq.counts.gz	TCGA-DK-A2I6	TCGA-BLCA	Bladder Urothelial Carcinoma	Transitional cell carcinoma	NA	tcga_prim	BLCA
56dd8737-fd50-481b-864a-940760613b52.htseq.counts.gz	TCGA-G2-A2EJ	TCGA-BLCA	Bladder Urothelial Carcinoma	Transitional cell carcinoma	NA	tcga_prim	BLCA
58e60ae5-3245-46f5-8e76-bfe09910002a.htseq.counts.gz	TCGA-BT-A20O	TCGA-BLCA	Bladder Urothelial Carcinoma	Transitional cell carcinoma	NA	tcga_prim	BLCA
5c875572-a75a-411a-89e3-6eac50a72648.htseq.counts.gz	TCGA-ZF-AA54	TCGA-BLCA	Bladder Urothelial Carcinoma	Transitional cell carcinoma	NA	tcga_prim	BLCA
3b54924c-24e6-4cad-a930-f5450ec8de23.htseq.counts.gz	TCGA-K4-A5RH	TCGA-BLCA	Bladder Urothelial Carcinoma	Transitional cell carcinoma	NA	tcga_prim	BLCA
23069015-19eb-403d-91df-8ae3198a8c9c.htseq.counts.gz	TCGA-FD-A5BX	TCGA-BLCA	Bladder Urothelial Carcinoma	Transitional cell carcinoma	NA	tcga_prim	BLCA
323a8944-dd67-4010-aa40-506285dbe4bd.htseq.counts.gz	TCGA-GD-A3OS	TCGA-BLCA	Bladder Urothelial Carcinoma	Transitional cell carcinoma	NA	tcga_prim	BLCA
bd78f432-6c71-4307-b2a2-ad2c8cb80c6e.htseq.counts.gz	TCGA-BL-A13I	TCGA-BLCA	Bladder Urothelial Carcinoma	Transitional cell carcinoma	NA	tcga_prim	BLCA
41568597-5081-414b-998b-d86b47556727.htseq.counts.gz	TCGA-G2-AA3C	TCGA-BLCA	Bladder Urothelial Carcinoma	Transitional cell carcinoma	NA	tcga_prim	BLCA
817a5168-1b30-4d30-ab20-609769815d4c.htseq.counts.gz	TCGA-XF-AAN7	TCGA-BLCA	Bladder Urothelial Carcinoma	Transitional cell carcinoma	NA	tcga_prim	BLCA
333d5e75-56ba-4a36-86de-34569303e416.htseq.counts.gz	TCGA-DK-AA6T	TCGA-BLCA	Bladder Urothelial Carcinoma	Transitional cell carcinoma	NA	tcga_prim	BLCA
ec17798a-03bc-4db8-87a6-0f17ab3849a9.htseq.counts.gz	TCGA-ZF-A9RF	TCGA-BLCA	Bladder Urothelial Carcinoma	Transitional cell carcinoma	NA	tcga_prim	BLCA
15a2b972-3034-4456-b88f-960c9de9a7aa.htseq.counts.gz	TCGA-DK-A3WY	TCGA-BLCA	Bladder Urothelial Carcinoma	Transitional cell carcinoma	NA	tcga_prim	BLCA
8ac283d9-5595-4378-8f4d-55c1d01ff9c0.htseq.counts.gz	TCGA-FJ-A871	TCGA-BLCA	Bladder Urothelial Carcinoma	Transitional cell carcinoma	NA	tcga_prim	BLCA
11233a5a-7e02-47b8-a50d-2b306d67a93b.htseq.counts.gz	TCGA-G2-A3IE	TCGA-BLCA	Bladder Urothelial Carcinoma	Transitional cell carcinoma	NA	tcga_prim	BLCA
99decb55-33ed-40cb-8068-8ab21bd2bc4f.htseq.counts.gz	TCGA-E7-A5KE	TCGA-BLCA	Bladder Urothelial Carcinoma	Transitional cell carcinoma	NA	tcga_prim	BLCA
bf08aa0a-127e-4fd9-a209-049645880245.htseq.counts.gz	TCGA-E7-A5KF	TCGA-BLCA	Bladder Urothelial Carcinoma	Transitional cell carcinoma	NA	tcga_prim	BLCA
bf483062-780d-4b23-9fad-3fd5790003dd.htseq.counts.gz	TCGA-FJ-A3ZE	TCGA-BLCA	Bladder Urothelial Carcinoma	Transitional cell carcinoma	NA	tcga_prim	BLCA
21606713-f4ad-4e3c-99ba-92b2d7079cb0.htseq.counts.gz	TCGA-ZF-A9R7	TCGA-BLCA	Bladder Urothelial Carcinoma	Transitional cell carcinoma	NA	tcga_prim	BLCA
2aa0ae87-9b93-4901-89aa-7cd45583cb3a.htseq.counts.gz	TCGA-DK-AA75	TCGA-BLCA	Bladder Urothelial Carcinoma	Transitional cell carcinoma	NA	tcga_prim	BLCA
c0313f07-c432-46fc-88f4-1b248678b4d3.htseq.counts.gz	TCGA-E7-A7PW	TCGA-BLCA	Bladder Urothelial Carcinoma	Transitional cell carcinoma	NA	tcga_prim	BLCA
1b71f4c9-51ff-402c-b321-c6927d60cd0c.htseq.counts.gz	TCGA-DK-A1A6	TCGA-BLCA	Bladder Urothelial Carcinoma	Transitional cell carcinoma	NA	tcga_prim	BLCA
b64dd96f-0dd9-41b4-9e6c-8808c30697a7.htseq.counts.gz	TCGA-E7-A85H	TCGA-BLCA	Bladder Urothelial Carcinoma	Transitional cell carcinoma	NA	tcga_prim	BLCA
d5ec7cc7-0d7a-4276-bf21-cb13565dd436.htseq.counts.gz	TCGA-G2-A3VY	TCGA-BLCA	Bladder Urothelial Carcinoma	Transitional cell carcinoma	NA	tcga_prim	BLCA
2d6fc33e-c553-427e-9e1c-8008f694b0ce.htseq.counts.gz	TCGA-G2-AA3B	TCGA-BLCA	Bladder Urothelial Carcinoma	Transitional cell carcinoma	NA	tcga_prim	BLCA
1e87b17f-db23-400f-96f0-608bc7d98009.htseq.counts.gz	TCGA-ZF-AA4T	TCGA-BLCA	Bladder Urothelial Carcinoma	Transitional cell carcinoma	NA	tcga_prim	BLCA
ebe1d575-e448-45d6-a30d-8f8c8710d1cc.htseq.counts.gz	TCGA-G2-AA3D	TCGA-BLCA	Bladder Urothelial Carcinoma	Transitional cell carcinoma	NA	tcga_prim	BLCA
bfafae27-ff43-4377-b308-323fe2fe5f1b.htseq.counts.gz	TCGA-G2-AA3F	TCGA-BLCA	Bladder Urothelial Carcinoma	Transitional cell carcinoma	NA	tcga_prim	BLCA
9b383e44-11a8-463f-b3dc-a38e1d87e341.htseq.counts.gz	TCGA-ZF-A9R4	TCGA-BLCA	Bladder Urothelial Carcinoma	Transitional cell carcinoma	NA	tcga_prim	BLCA
694e84fe-2af3-4b41-a3d1-09fb324fa6eb.htseq.counts.gz	TCGA-ZF-AA4U	TCGA-BLCA	Bladder Urothelial Carcinoma	Transitional cell carcinoma	NA	tcga_prim	BLCA
df7aeb83-6be5-46d4-b218-7335608c2596.htseq.counts.gz	TCGA-XF-AAMX	TCGA-BLCA	Bladder Urothelial Carcinoma	Transitional cell carcinoma	NA	tcga_prim	BLCA
33bea9c9-f6ba-4768-9349-a085202a0b9d.htseq.counts.gz	TCGA-2F-A9KP	TCGA-BLCA	Bladder Urothelial Carcinoma	Transitional cell carcinoma	NA	tcga_prim	BLCA
583cf94b-9519-42ee-a66b-5290850d3775.htseq.counts.gz	TCGA-DK-A3X1	TCGA-BLCA	Bladder Urothelial Carcinoma	Transitional cell carcinoma	NA	tcga_prim	BLCA
1ba61e5e-da39-4d95-a091-8a49a71b716b.htseq.counts.gz	TCGA-GC-A3RD	TCGA-BLCA	Bladder Urothelial Carcinoma	Transitional cell carcinoma	NA	tcga_prim	BLCA
58169377-7606-4c1e-9af9-a03f23a8df64.htseq.counts.gz	TCGA-2F-A9KQ	TCGA-BLCA	Bladder Urothelial Carcinoma	Transitional cell carcinoma	NA	tcga_prim	BLCA
8bdf08d2-3506-4e2d-bcec-629f6dd0b82c.htseq.counts.gz	TCGA-DK-A3IV	TCGA-BLCA	Bladder Urothelial Carcinoma	Transitional cell carcinoma	NA	tcga_prim	BLCA
9c982f5a-7b9e-4627-9909-d9ef6db01cf6.htseq.counts.gz	TCGA-4Z-AA7M	TCGA-BLCA	Bladder Urothelial Carcinoma	Transitional cell carcinoma	NA	tcga_prim	BLCA
6b1f2e6a-f8f2-4f08-8ca5-76874cb5cc4d.htseq.counts.gz	TCGA-DK-A3IL	TCGA-BLCA	Bladder Urothelial Carcinoma	Transitional cell carcinoma	NA	tcga_prim	BLCA
fa7e05f3-8f14-4491-98f7-6262781a1013.htseq.counts.gz	TCGA-4Z-AA7S	TCGA-BLCA	Bladder Urothelial Carcinoma	Transitional cell carcinoma	NA	tcga_prim	BLCA
6f7b59ee-05b7-417b-bc61-474b38be240b.htseq.counts.gz	TCGA-FD-A5BV	TCGA-BLCA	Bladder Urothelial Carcinoma	Transitional cell carcinoma	NA	tcga_prim	BLCA
04e84524-f75f-4cb5-9e9c-e78850d7b6f5.htseq.counts.gz	TCGA-DK-A1AD	TCGA-BLCA	Bladder Urothelial Carcinoma	Transitional cell carcinoma	NA	tcga_prim	BLCA
0df5ed77-67ee-436a-b4e2-63a4ec8b557c.htseq.counts.gz	TCGA-4Z-AA87	TCGA-BLCA	Bladder Urothelial Carcinoma	Transitional cell carcinoma	NA	tcga_prim	BLCA
968dcd47-d996-44ed-8174-f63cfcde9446.htseq.counts.gz	TCGA-FD-A6TE	TCGA-BLCA	Bladder Urothelial Carcinoma	Transitional cell carcinoma	NA	tcga_prim	BLCA
40e23210-e626-4818-88f8-053adcbb75a2.htseq.counts.gz	TCGA-XF-A8HG	TCGA-BLCA	Bladder Urothelial Carcinoma	Transitional cell carcinoma	NA	tcga_prim	BLCA
fa28a918-4bd4-46cc-b702-1374665157f6.htseq.counts.gz	TCGA-LT-A5Z6	TCGA-BLCA	Bladder Urothelial Carcinoma	Transitional cell carcinoma	NA	tcga_prim	BLCA
9830efa0-01e2-495a-9437-1d2506469fd8.htseq.counts.gz	TCGA-GV-A3JV	TCGA-BLCA	Bladder Urothelial Carcinoma	Transitional cell carcinoma	NA	tcga_prim	BLCA
1e9b3641-f9a3-4e6b-bd2b-4f5eadb44a95.htseq.counts.gz	TCGA-GV-A3JW	TCGA-BLCA	Bladder Urothelial Carcinoma	Transitional cell carcinoma	NA	tcga_prim	BLCA
4f2319b7-fdfb-4682-bb16-f86ba1a8fac9.htseq.counts.gz	TCGA-CU-A5W6	TCGA-BLCA	Bladder Urothelial Carcinoma	Transitional cell carcinoma	NA	tcga_prim	BLCA
f817f863-8d9f-4b22-b371-4e342bfe07d1.htseq.counts.gz	TCGA-CU-A3QU	TCGA-BLCA	Bladder Urothelial Carcinoma	Transitional cell carcinoma	NA	tcga_prim	BLCA
d3a1a774-4083-4eb9-89ba-fdcc01eaa648.htseq.counts.gz	TCGA-GV-A3QH	TCGA-BLCA	Bladder Urothelial Carcinoma	Transitional cell carcinoma	NA	tcga_prim	BLCA
81e938b3-4387-4b94-a440-ce4206a66809.htseq.counts.gz	TCGA-GV-A3QK	TCGA-BLCA	Bladder Urothelial Carcinoma	Transitional cell carcinoma	NA	tcga_prim	BLCA
9da3bf7e-e8b8-4a33-9746-9febc35b2b93.htseq.counts.gz	TCGA-ZF-AA4X	TCGA-BLCA	Bladder Urothelial Carcinoma	Transitional cell carcinoma	NA	tcga_prim	BLCA
762bff64-4ded-493f-b1e6-0c257468ff72.htseq.counts.gz	TCGA-GV-A40G	TCGA-BLCA	Bladder Urothelial Carcinoma	Transitional cell carcinoma	NA	tcga_prim	BLCA
93880534-eea3-4dde-831c-ebb30be61b32.htseq.counts.gz	TCGA-H4-A2HQ	TCGA-BLCA	Bladder Urothelial Carcinoma	Transitional cell carcinoma	NA	tcga_prim	BLCA
15941f8a-9656-4fb5-95fa-70697a849f31.htseq.counts.gz	TCGA-FD-A62O	TCGA-BLCA	Bladder Urothelial Carcinoma	Transitional cell carcinoma	NA	tcga_prim	BLCA
5a7c65fc-a8d4-4f1e-8c76-7bb937c327ca.htseq.counts.gz	TCGA-CF-A1HR	TCGA-BLCA	Bladder Urothelial Carcinoma	Transitional cell carcinoma	NA	tcga_prim	BLCA
7fdb1ca4-9bcd-418a-8bb6-681fdfd98288.htseq.counts.gz	TCGA-KQ-A41Q	TCGA-BLCA	Bladder Urothelial Carcinoma	Transitional cell carcinoma	NA	tcga_prim	BLCA
748316bc-c1df-4dbf-b365-defbc050e9f9.htseq.counts.gz	TCGA-BT-A3PH	TCGA-BLCA	Bladder Urothelial Carcinoma	Transitional cell carcinoma	NA	tcga_prim	BLCA
123812eb-b41f-444e-b547-50a8fa41b893.htseq.counts.gz	TCGA-BT-A20W	TCGA-BLCA	Bladder Urothelial Carcinoma	Transitional cell carcinoma	NA	tcga_prim	BLCA
5ce16a94-7795-4566-93d7-8de4b0386752.htseq.counts.gz	TCGA-G2-A2EK	TCGA-BLCA	Bladder Urothelial Carcinoma	Transitional cell carcinoma	NA	tcga_prim	BLCA
7e253c84-a94d-4918-822b-e68ae2ef71d4.htseq.counts.gz	TCGA-E5-A2PC	TCGA-BLCA	Bladder Urothelial Carcinoma	Transitional cell carcinoma	NA	tcga_prim	BLCA
07c84fed-72b8-49a4-a29c-050b6c299dc7.htseq.counts.gz	TCGA-K4-A5RI	TCGA-BLCA	Bladder Urothelial Carcinoma	Transitional cell carcinoma	NA	tcga_prim	BLCA
3a2e1ad4-3e9f-4cf5-99ef-007c33a53b48.htseq.counts.gz	TCGA-K4-A6FZ	TCGA-BLCA	Bladder Urothelial Carcinoma	Transitional cell carcinoma	NA	tcga_prim	BLCA
c5a6f1e5-7ab7-4a73-9e01-3cb16332a602.htseq.counts.gz	TCGA-K4-A6MB	TCGA-BLCA	Bladder Urothelial Carcinoma	Transitional cell carcinoma	NA	tcga_prim	BLCA
7abc25b7-742c-4511-b24d-3a9eeef37dbc.htseq.counts.gz	TCGA-BT-A20U	TCGA-BLCA	Bladder Urothelial Carcinoma	Transitional cell carcinoma	NA	tcga_prim	BLCA
18c4e21e-2f12-4d7f-a0d7-85d812eccce6.htseq.counts.gz	TCGA-BT-A20T	TCGA-BLCA	Bladder Urothelial Carcinoma	Transitional cell carcinoma	NA	tcga_prim	BLCA
26590bb6-10f5-4c18-8706-d2ed89727038.htseq.counts.gz	TCGA-BT-A20Q	TCGA-BLCA	Bladder Urothelial Carcinoma	Transitional cell carcinoma	NA	tcga_prim	BLCA
54ae668e-07de-47fb-b72f-c364bbcf2f02.htseq.counts.gz	TCGA-C4-A0F6	TCGA-BLCA	Bladder Urothelial Carcinoma	Transitional cell carcinoma	NA	tcga_prim	BLCA
bd7e6aec-e9b1-40da-88a9-b13d8256c793.htseq.counts.gz	TCGA-CU-A0YO	TCGA-BLCA	Bladder Urothelial Carcinoma	Papillary transitional cell carcinoma	NA	tcga_prim	BLCA
5cf8ae27-a229-4309-9ba2-89bbab7f5da2.htseq.counts.gz	TCGA-CU-A72E	TCGA-BLCA	Bladder Urothelial Carcinoma	Transitional cell carcinoma	NA	tcga_prim	BLCA
42dac8a8-97f4-40f8-b2b9-170ffe3debc3.htseq.counts.gz	TCGA-BT-A20N	TCGA-BLCA	Bladder Urothelial Carcinoma	Transitional cell carcinoma	NA	tcga_prim	BLCA
8d798acc-b2fe-4e02-85e1-7b8ba1ba9ed2.htseq.counts.gz	TCGA-DK-A1A5	TCGA-BLCA	Bladder Urothelial Carcinoma	Transitional cell carcinoma	NA	tcga_prim	BLCA
384809f6-af50-4fcb-b269-c72c1a0e77a4.htseq.counts.gz	TCGA-GC-A3OO	TCGA-BLCA	Bladder Urothelial Carcinoma	Transitional cell carcinoma	NA	tcga_prim	BLCA
2e87cee4-718c-4112-aeb7-aad11ccaf13b.htseq.counts.gz	TCGA-DK-A1AB	TCGA-BLCA	Bladder Urothelial Carcinoma	Transitional cell carcinoma	NA	tcga_prim	BLCA
09c11f8a-844b-49e8-9a73-5bfe52c26979.htseq.counts.gz	TCGA-ZF-AA56	TCGA-BLCA	Bladder Urothelial Carcinoma	Transitional cell carcinoma	NA	tcga_prim	BLCA
b5d0f60a-163e-43ea-b478-2d85bf0c379a.htseq.counts.gz	TCGA-DK-A3IT	TCGA-BLCA	Bladder Urothelial Carcinoma	Transitional cell carcinoma	NA	tcga_prim	BLCA
be0eff0f-8ab2-4130-962c-3360e19ba8b4.htseq.counts.gz	TCGA-2F-A9KT	TCGA-BLCA	Bladder Urothelial Carcinoma	Transitional cell carcinoma	NA	tcga_prim	BLCA
44888c35-36ef-4e87-a5a4-a8fb30457ca1.htseq.counts.gz	TCGA-2F-A9KR	TCGA-BLCA	Bladder Urothelial Carcinoma	Papillary transitional cell carcinoma	NA	tcga_prim	BLCA
3833f138-a4b7-40b9-bbc4-7f28973305e4.htseq.counts.gz	TCGA-XF-AAN3	TCGA-BLCA	Bladder Urothelial Carcinoma	Transitional cell carcinoma	NA	tcga_prim	BLCA
83a8e225-80e3-4d0f-8aa5-cef4828933ae.htseq.counts.gz	TCGA-DK-A6B5	TCGA-BLCA	Bladder Urothelial Carcinoma	Transitional cell carcinoma	NA	tcga_prim	BLCA
c50f35ad-c7d6-4667-a5ea-a56b964ca77a.htseq.counts.gz	TCGA-UY-A9PA	TCGA-BLCA	Bladder Urothelial Carcinoma	Transitional cell carcinoma	NA	tcga_prim	BLCA
7cd3f052-f437-4079-b205-69e2f1e60d0a.htseq.counts.gz	TCGA-2F-A9KO	TCGA-BLCA	Bladder Urothelial Carcinoma	Transitional cell carcinoma	NA	tcga_prim	BLCA
745bfb19-5735-490b-a1a8-952f3afdea42.htseq.counts.gz	TCGA-FD-A5C0	TCGA-BLCA	Bladder Urothelial Carcinoma	Transitional cell carcinoma	NA	tcga_prim	BLCA
e5e13a00-2365-497e-9145-1f6c5982416c.htseq.counts.gz	TCGA-GC-A3I6	TCGA-BLCA	Bladder Urothelial Carcinoma	Transitional cell carcinoma	NA	tcga_prim	BLCA
54b3225b-c8ae-4fef-a346-735e6ee576f9.htseq.counts.gz	TCGA-FD-A6TC	TCGA-BLCA	Bladder Urothelial Carcinoma	Transitional cell carcinoma	NA	tcga_prim	BLCA
daec2c2a-9f58-43bc-a799-958929e549f5.htseq.counts.gz	TCGA-XF-AAN0	TCGA-BLCA	Bladder Urothelial Carcinoma	Transitional cell carcinoma	NA	tcga_prim	BLCA
b719e8c8-3c22-4822-b551-c1b337704d99.htseq.counts.gz	TCGA-FD-A3SS	TCGA-BLCA	Bladder Urothelial Carcinoma	Transitional cell carcinoma	NA	tcga_prim	BLCA
417c2f85-aaed-4cce-87fa-b312f0861094.htseq.counts.gz	TCGA-DK-AA6L	TCGA-BLCA	Bladder Urothelial Carcinoma	Transitional cell carcinoma	NA	tcga_prim	BLCA
76ef0645-c851-47d9-912b-2b7d778ffca1.htseq.counts.gz	TCGA-HQ-A5NE	TCGA-BLCA	Bladder Urothelial Carcinoma	Transitional cell carcinoma	NA	tcga_prim	BLCA
64f1b5f5-28fc-40f6-a27f-547a05dbc6a8.htseq.counts.gz	TCGA-FD-A3NA	TCGA-BLCA	Bladder Urothelial Carcinoma	Transitional cell carcinoma	NA	tcga_prim	BLCA
733af299-34cf-4bd8-b3ff-eb988c345810.htseq.counts.gz	TCGA-ZF-AA4R	TCGA-BLCA	Bladder Urothelial Carcinoma	Transitional cell carcinoma	NA	tcga_prim	BLCA
a804f24a-0285-403a-9783-293f16da1382.htseq.counts.gz	TCGA-YC-A89H	TCGA-BLCA	Bladder Urothelial Carcinoma	Transitional cell carcinoma	NA	tcga_prim	BLCA
08a33147-7fc0-4d51-882f-2562db269b2c.htseq.counts.gz	TCGA-YF-AA3M	TCGA-BLCA	Bladder Urothelial Carcinoma	Transitional cell carcinoma	NA	tcga_prim	BLCA
ee17781c-26cc-43e4-9fc3-41e4d83df04d.htseq.counts.gz	TCGA-ZF-A9R1	TCGA-BLCA	Bladder Urothelial Carcinoma	Transitional cell carcinoma	NA	tcga_prim	BLCA
151f8dc5-cfe9-468b-8a85-516ad4a0d29c.htseq.counts.gz	TCGA-XF-A9T4	TCGA-BLCA	Bladder Urothelial Carcinoma	Transitional cell carcinoma	NA	tcga_prim	BLCA
8c803e5a-4042-4af0-9eae-4ae313e617d8.htseq.counts.gz	TCGA-K4-A4AB	TCGA-BLCA	Bladder Urothelial Carcinoma	Transitional cell carcinoma	NA	tcga_prim	BLCA
5fe61ab5-d40f-4369-8166-d540a0e9b4df.htseq.counts.gz	TCGA-E7-A677	TCGA-BLCA	Bladder Urothelial Carcinoma	Transitional cell carcinoma	NA	tcga_prim	BLCA
a963bd42-3f63-4ae3-a031-4d7ebb8ff18a.htseq.counts.gz	TCGA-FD-A62P	TCGA-BLCA	Bladder Urothelial Carcinoma	Transitional cell carcinoma	NA	tcga_prim	BLCA
e3adee45-923c-4adb-8181-7534b6653d75.htseq.counts.gz	TCGA-GC-A3BM	TCGA-BLCA	Bladder Urothelial Carcinoma	Transitional cell carcinoma	NA	tcga_prim	BLCA
eff731a9-5955-42ed-8d2d-3981feabe59d.htseq.counts.gz	TCGA-BL-A13J	TCGA-BLCA	Bladder Urothelial Carcinoma	Transitional cell carcinoma	NA	tcga_prim	BLCA
ffd68836-6dcf-4965-8799-970e6eaf885c.htseq.counts.gz	TCGA-BT-A3PK	TCGA-BLCA	Bladder Urothelial Carcinoma	Transitional cell carcinoma	NA	tcga_prim	BLCA
b688a335-231c-42a5-9c00-c10584ba1d2b.htseq.counts.gz	TCGA-SY-A9G5	TCGA-BLCA	Bladder Urothelial Carcinoma	Transitional cell carcinoma	NA	tcga_prim	BLCA
b47eff6e-2f1a-41a1-8f59-0f77006ba38e.htseq.counts.gz	TCGA-FD-A3SN	TCGA-BLCA	Bladder Urothelial Carcinoma	Transitional cell carcinoma	NA	tcga_prim	BLCA
22544620-df4b-4d2d-96f8-ed9a2684df39.htseq.counts.gz	TCGA-FD-A3B6	TCGA-BLCA	Bladder Urothelial Carcinoma	Papillary transitional cell carcinoma	NA	tcga_prim	BLCA
83db35fc-70bb-440e-97d7-1fae8fdae1d4.htseq.counts.gz	TCGA-UY-A78L	TCGA-BLCA	Bladder Urothelial Carcinoma	Papillary transitional cell carcinoma	NA	tcga_prim	BLCA
a71e7122-02c6-4f90-b1ad-b651fa1f06a8.htseq.counts.gz	TCGA-FT-A61P	TCGA-BLCA	Bladder Urothelial Carcinoma	Transitional cell carcinoma	NA	tcga_prim	BLCA
05472ddf-411c-40e1-9fca-525fc14ec490.htseq.counts.gz	TCGA-E7-A7DV	TCGA-BLCA	Bladder Urothelial Carcinoma	Papillary transitional cell carcinoma	NA	tcga_prim	BLCA
6c490675-8eb5-4f77-82be-008585cd8192.htseq.counts.gz	TCGA-XF-A9T6	TCGA-BLCA	Bladder Urothelial Carcinoma	Papillary transitional cell carcinoma	NA	tcga_prim	BLCA
b991af62-5624-4ad2-87d1-303e994a7001.htseq.counts.gz	TCGA-BT-A3PJ	TCGA-BLCA	Bladder Urothelial Carcinoma	Transitional cell carcinoma	NA	tcga_prim	BLCA
9df07e2e-809d-4b3c-8af9-1091aa388c25.htseq.counts.gz	TCGA-DK-A3IN	TCGA-BLCA	Bladder Urothelial Carcinoma	Transitional cell carcinoma	NA	tcga_prim	BLCA
fd8c34b3-036f-4fe0-ac39-7303a9afdd27.htseq.counts.gz	TCGA-LC-A66R	TCGA-BLCA	Bladder Urothelial Carcinoma	Transitional cell carcinoma	NA	tcga_prim	BLCA
6b49ebfc-983e-415d-bdf9-d55b27e2f0e6.htseq.counts.gz	TCGA-XF-A9SI	TCGA-BLCA	Bladder Urothelial Carcinoma	Papillary transitional cell carcinoma	NA	tcga_prim	BLCA
93293529-ae13-4ad2-94dc-a566275c606f.htseq.counts.gz	TCGA-BL-A5ZZ	TCGA-BLCA	Bladder Urothelial Carcinoma	Transitional cell carcinoma	NA	tcga_prim	BLCA
72fde82f-1da6-4e4c-963f-13450fa6faf1.htseq.counts.gz	TCGA-FD-A3B3	TCGA-BLCA	Bladder Urothelial Carcinoma	Papillary transitional cell carcinoma	NA	tcga_prim	BLCA
334edce0-62d3-40b0-843b-7078c4818151.htseq.counts.gz	TCGA-DK-A2I4	TCGA-BLCA	Bladder Urothelial Carcinoma	Papillary transitional cell carcinoma	NA	tcga_prim	BLCA
705a38c7-5af6-43df-8ac4-581d54212db6.htseq.counts.gz	TCGA-SY-A9G0	TCGA-BLCA	Bladder Urothelial Carcinoma	Transitional cell carcinoma	NA	tcga_prim	BLCA
5b341f38-0882-4a42-814b-bb8d614d82e7.htseq.counts.gz	TCGA-DK-A3IQ	TCGA-BLCA	Bladder Urothelial Carcinoma	Transitional cell carcinoma	NA	tcga_prim	BLCA
c02741cf-f103-411b-8bac-32138b8f26e5.htseq.counts.gz	TCGA-KQ-A41R	TCGA-BLCA	Bladder Urothelial Carcinoma	Transitional cell carcinoma	NA	tcga_prim	BLCA
0f667075-ffca-4598-bfd1-51cfa2c3d426.htseq.counts.gz	TCGA-KQ-A41N	TCGA-BLCA	Bladder Urothelial Carcinoma	Transitional cell carcinoma	NA	tcga_prim	BLCA
57fd6ef9-0c2f-48c5-9aeb-eff4726b1641.htseq.counts.gz	TCGA-KQ-A41O	TCGA-BLCA	Bladder Urothelial Carcinoma	Transitional cell carcinoma	NA	tcga_prim	BLCA
c5047f59-c194-4cb9-9538-9d06d0946d64.htseq.counts.gz	TCGA-CF-A3MF	TCGA-BLCA	Bladder Urothelial Carcinoma	Papillary transitional cell carcinoma	NA	tcga_prim	BLCA
7d74dfd7-8884-42ae-8bf8-b39dfbc2bbae.htseq.counts.gz	TCGA-4Z-AA83	TCGA-BLCA	Bladder Urothelial Carcinoma	Papillary transitional cell carcinoma	NA	tcga_prim	BLCA
c80c2250-6668-43d3-bb2a-882e039fb2c6.htseq.counts.gz	TCGA-CF-A9FF	TCGA-BLCA	Bladder Urothelial Carcinoma	Papillary transitional cell carcinoma	NA	tcga_prim	BLCA
7e897441-3be3-472a-b15d-aa5bbe2aae8e.htseq.counts.gz	TCGA-CF-A3MH	TCGA-BLCA	Bladder Urothelial Carcinoma	Papillary transitional cell carcinoma	NA	tcga_prim	BLCA
c68e4fc6-a690-4667-9335-af2eb563a8b5.htseq.counts.gz	TCGA-CF-A3MI	TCGA-BLCA	Bladder Urothelial Carcinoma	Papillary transitional cell carcinoma	NA	tcga_prim	BLCA
4c48686f-e84f-458d-bdd6-058dcedb0c86.htseq.counts.gz	TCGA-CF-A47S	TCGA-BLCA	Bladder Urothelial Carcinoma	Papillary transitional cell carcinoma	NA	tcga_prim	BLCA
749d2d3e-a2bd-4f3e-a3fa-22a7e0a3ee9c.htseq.counts.gz	TCGA-GD-A6C6	TCGA-BLCA	Bladder Urothelial Carcinoma	Transitional cell carcinoma	NA	tcga_prim	BLCA
7cbea792-5e47-424c-94d6-084fb49247d1.htseq.counts.gz	TCGA-CF-A47T	TCGA-BLCA	Bladder Urothelial Carcinoma	Papillary transitional cell carcinoma	NA	tcga_prim	BLCA
a4d8965f-d69b-4074-a8ba-dc1780e2dc24.htseq.counts.gz	TCGA-CF-A47V	TCGA-BLCA	Bladder Urothelial Carcinoma	Papillary transitional cell carcinoma	NA	tcga_prim	BLCA
da28646f-8286-4c64-9b9e-033740888e41.htseq.counts.gz	TCGA-CF-A7I0	TCGA-BLCA	Bladder Urothelial Carcinoma	Papillary transitional cell carcinoma	NA	tcga_prim	BLCA
a1230c68-c8d1-4521-8bb3-dd27d2a5bfc4.htseq.counts.gz	TCGA-CF-A47W	TCGA-BLCA	Bladder Urothelial Carcinoma	Papillary transitional cell carcinoma	NA	tcga_prim	BLCA
28d7daba-c3bb-4bfa-ab8d-cda43cb1c22c.htseq.counts.gz	TCGA-FD-A43X	TCGA-BLCA	Bladder Urothelial Carcinoma	Papillary transitional cell carcinoma	NA	tcga_prim	BLCA
9eea9c04-9172-42cc-b38b-78c9740601ab.htseq.counts.gz	TCGA-E7-A7DU	TCGA-BLCA	Bladder Urothelial Carcinoma	Transitional cell carcinoma	NA	tcga_prim	BLCA
ca3f7cb1-036f-4fec-8b52-c616a8fac489.htseq.counts.gz	TCGA-E7-A519	TCGA-BLCA	Bladder Urothelial Carcinoma	Transitional cell carcinoma	NA	tcga_prim	BLCA
1dc10cee-ec11-4083-bba9-0c6e79445b42.htseq.counts.gz	TCGA-E5-A4U1	TCGA-BLCA	Bladder Urothelial Carcinoma	Transitional cell carcinoma	NA	tcga_prim	BLCA
e48eec75-ddbc-4824-8be6-e7fe0627239b.htseq.counts.gz	TCGA-CF-A8HY	TCGA-BLCA	Bladder Urothelial Carcinoma	Transitional cell carcinoma	NA	tcga_prim	BLCA
43d48f39-2a2c-4b0c-a333-8fb61e3857ae.htseq.counts.gz	TCGA-CF-A8HX	TCGA-BLCA	Bladder Urothelial Carcinoma	Transitional cell carcinoma	NA	tcga_prim	BLCA
4a4aab5b-ba1f-4bd1-ad05-eba7d186ca13.htseq.counts.gz	TCGA-DK-A6B0	TCGA-BLCA	Bladder Urothelial Carcinoma	Transitional cell carcinoma	NA	tcga_prim	BLCA
a29ce333-9dd6-4026-9ee4-98674fcea032.htseq.counts.gz	TCGA-CF-A47Y	TCGA-BLCA	Bladder Urothelial Carcinoma	Papillary transitional cell carcinoma	NA	tcga_prim	BLCA
fafbee16-e4fc-4f30-a1c4-a4aa03f5ece0.htseq.counts.gz	TCGA-CF-A5U8	TCGA-BLCA	Bladder Urothelial Carcinoma	Transitional cell carcinoma	NA	tcga_prim	BLCA
95800161-3f66-4e18-9d77-23a421dac0e8.htseq.counts.gz	TCGA-CF-A5UA	TCGA-BLCA	Bladder Urothelial Carcinoma	Transitional cell carcinoma	NA	tcga_prim	BLCA
b233209a-04e9-4f58-9e54-46f58c762d3b.htseq.counts.gz	TCGA-GU-A763	TCGA-BLCA	Bladder Urothelial Carcinoma	Transitional cell carcinoma	NA	tcga_prim	BLCA
84367da1-27f9-4b44-95e5-0b0f3a4610a9.htseq.counts.gz	TCGA-E7-A3Y1	TCGA-BLCA	Bladder Urothelial Carcinoma	Transitional cell carcinoma	NA	tcga_prim	BLCA
babb9b78-6b24-4621-8adb-ec81cb149170.htseq.counts.gz	TCGA-CF-A9FL	TCGA-BLCA	Bladder Urothelial Carcinoma	Papillary transitional cell carcinoma	NA	tcga_prim	BLCA
82447a0a-1a26-4042-b376-f96b3e1fe3c1.htseq.counts.gz	TCGA-ZF-AA51	TCGA-BLCA	Bladder Urothelial Carcinoma	Transitional cell carcinoma	NA	tcga_prim	BLCA
3a031010-7222-497e-8400-01d633c450d7.htseq.counts.gz	TCGA-YC-A8S6	TCGA-BLCA	Bladder Urothelial Carcinoma	Papillary transitional cell carcinoma	NA	tcga_prim	BLCA
99497cc1-b2cf-476b-9b39-b5fbc152c2ea.htseq.counts.gz	TCGA-FD-A6TA	TCGA-BLCA	Bladder Urothelial Carcinoma	Papillary transitional cell carcinoma	NA	tcga_prim	BLCA
e7b8a025-567a-4fb4-ab87-2820dfc62382.htseq.counts.gz	TCGA-GD-A2C5	TCGA-BLCA	Bladder Urothelial Carcinoma	Transitional cell carcinoma	NA	tcga_prim	BLCA
7731c385-2324-4f4f-907a-509ff3117edd.htseq.counts.gz	TCGA-XF-AAMY	TCGA-BLCA	Bladder Urothelial Carcinoma	Papillary transitional cell carcinoma	NA	tcga_prim	BLCA
482f8985-06ea-4eb1-b38c-8793cacb5e03.htseq.counts.gz	TCGA-GD-A3OP	TCGA-BLCA	Bladder Urothelial Carcinoma	Transitional cell carcinoma	NA	tcga_prim	BLCA
66ed83db-99e7-4aa3-81a6-ebe05acf2054.htseq.counts.gz	TCGA-XF-A9SV	TCGA-BLCA	Bladder Urothelial Carcinoma	Papillary transitional cell carcinoma	NA	tcga_prim	BLCA
a4249cc5-3d27-4662-b528-5878bb89380b.htseq.counts.gz	TCGA-GU-A767	TCGA-BLCA	Bladder Urothelial Carcinoma	Transitional cell carcinoma	NA	tcga_prim	BLCA
676e6ddd-baba-4537-9af5-326f8e715998.htseq.counts.gz	TCGA-XF-A9SU	TCGA-BLCA	Bladder Urothelial Carcinoma	Papillary transitional cell carcinoma	NA	tcga_prim	BLCA
649c3bb0-8f5c-4371-b0ba-e1894aca8244.htseq.counts.gz	TCGA-GU-AATO	TCGA-BLCA	Bladder Urothelial Carcinoma	Transitional cell carcinoma	NA	tcga_prim	BLCA
9909de98-8f6a-4b76-b9ef-b5274300d2f3.htseq.counts.gz	TCGA-UY-A9PF	TCGA-BLCA	Bladder Urothelial Carcinoma	Papillary transitional cell carcinoma	NA	tcga_prim	BLCA
82abc0b9-e214-467e-8412-3b5cb7187e10.htseq.counts.gz	TCGA-GU-AATP	TCGA-BLCA	Bladder Urothelial Carcinoma	Transitional cell carcinoma	NA	tcga_prim	BLCA
97f5cca1-355a-43fa-94de-df83f165bc4f.htseq.counts.gz	TCGA-KQ-A41S	TCGA-BLCA	Bladder Urothelial Carcinoma	Transitional cell carcinoma	NA	tcga_prim	BLCA
2f3d6852-161a-4f58-a4bd-26dc7589c92d.htseq.counts.gz	TCGA-GV-A3QG	TCGA-BLCA	Bladder Urothelial Carcinoma	Transitional cell carcinoma	NA	tcga_prim	BLCA
6a04b8ef-00ac-45d7-ac72-2e311e383f35.htseq.counts.gz	TCGA-H4-A2HO	TCGA-BLCA	Bladder Urothelial Carcinoma	Papillary transitional cell carcinoma	NA	tcga_prim	BLCA
9962ac22-d790-40ae-a9bb-94d117a188cb.htseq.counts.gz	TCGA-DK-A2I1	TCGA-BLCA	Bladder Urothelial Carcinoma	Papillary transitional cell carcinoma	NA	tcga_prim	BLCA
9997a399-7d9c-4a88-beb6-5643cdc32ef6.htseq.counts.gz	TCGA-ZF-AA52	TCGA-BLCA	Bladder Urothelial Carcinoma	Transitional cell carcinoma	NA	tcga_prim	BLCA
b2bb6d5c-9e6e-4b0c-bcd2-737295294661.htseq.counts.gz	TCGA-DK-A3IK	TCGA-BLCA	Bladder Urothelial Carcinoma	Transitional cell carcinoma	NA	tcga_prim	BLCA
da788779-75a5-496b-b056-d356cd77ca65.htseq.counts.gz	TCGA-HQ-A2OF	TCGA-BLCA	Bladder Urothelial Carcinoma	Papillary adenocarcinoma, NOS	NA	tcga_prim	BLCA
31365cc1-6425-4966-98b4-0eb1af4578ec.htseq.counts.gz	TCGA-UY-A78K	TCGA-BLCA	Bladder Urothelial Carcinoma	Papillary transitional cell carcinoma	NA	tcga_prim	BLCA
6f0c806c-0ac3-471e-9f30-1c43ac548f0d.htseq.counts.gz	TCGA-XF-A9ST	TCGA-BLCA	Bladder Urothelial Carcinoma	Papillary transitional cell carcinoma	NA	tcga_prim	BLCA
c947395a-e0f1-4539-8f56-9c569f01821b.htseq.counts.gz	TCGA-4Z-AA84	TCGA-BLCA	Bladder Urothelial Carcinoma	Transitional cell carcinoma	NA	tcga_prim	BLCA
39b9fc65-4293-473e-9f1a-2ae258bc89e4.htseq.counts.gz	TCGA-DK-A3X2	TCGA-BLCA	Bladder Urothelial Carcinoma	Transitional cell carcinoma	NA	tcga_prim	BLCA
3fb58934-0f65-4b55-9d04-3db875d60521.htseq.counts.gz	TCGA-4Z-AA7R	TCGA-BLCA	Bladder Urothelial Carcinoma	Papillary transitional cell carcinoma	NA	tcga_prim	BLCA
0b6a6da5-cbd8-49e6-967a-95652031439d.htseq.counts.gz	TCGA-YC-A9TC	TCGA-BLCA	Bladder Urothelial Carcinoma	Transitional cell carcinoma	NA	tcga_prim	BLCA
f360f886-9780-4578-b2bf-9fd791c02d9e.htseq.counts.gz	TCGA-GV-A3QI	TCGA-BLCA	Bladder Urothelial Carcinoma	Transitional cell carcinoma	NA	tcga_prim	BLCA
8c011753-33b3-4e29-880f-456994ab8349.htseq.counts.gz	TCGA-E5-A4TZ	TCGA-BLCA	Bladder Urothelial Carcinoma	Transitional cell carcinoma	NA	tcga_prim	BLCA
4b68dd95-805d-42cc-a1e8-9bb64e29f9f5.htseq.counts.gz	TCGA-4Z-AA81	TCGA-BLCA	Bladder Urothelial Carcinoma	Papillary transitional cell carcinoma	NA	tcga_prim	BLCA
fd74b13e-34e7-4736-a41d-cc5844441520.htseq.counts.gz	TCGA-DK-A3WW	TCGA-BLCA	Bladder Urothelial Carcinoma	Transitional cell carcinoma	NA	tcga_prim	BLCA
765462be-c6c3-491c-b588-fe173f4e2a33.htseq.counts.gz	TCGA-ZF-A9RE	TCGA-BLCA	Bladder Urothelial Carcinoma	Transitional cell carcinoma	NA	tcga_prim	BLCA
02eef730-a48f-444d-a755-a83bc31845da.htseq.counts.gz	TCGA-DK-A3IM	TCGA-BLCA	Bladder Urothelial Carcinoma	Transitional cell carcinoma	NA	tcga_prim	BLCA
e4d255ef-063c-4b98-9187-cfc8ac241717.htseq.counts.gz	TCGA-K4-A5RJ	TCGA-BLCA	Bladder Urothelial Carcinoma	Papillary transitional cell carcinoma	NA	tcga_prim	BLCA
ed6534e0-f180-42f3-81cd-ff41e4485f92.htseq.counts.gz	TCGA-ZF-A9R2	TCGA-BLCA	Bladder Urothelial Carcinoma	Papillary transitional cell carcinoma	NA	tcga_prim	BLCA
16ac1a9e-3ae4-4fa6-9fff-e0efaaabe9c9.htseq.counts.gz	TCGA-CF-A9FH	TCGA-BLCA	Bladder Urothelial Carcinoma	Papillary transitional cell carcinoma	NA	tcga_prim	BLCA
06b37211-10dc-42e6-baf9-677f337c1c31.htseq.counts.gz	TCGA-CF-A27C	TCGA-BLCA	Bladder Urothelial Carcinoma	Papillary transitional cell carcinoma	NA	tcga_prim	BLCA
a5578f3e-ca22-4ea9-8f3a-ac626fc51557.htseq.counts.gz	TCGA-CF-A9FM	TCGA-BLCA	Bladder Urothelial Carcinoma	Papillary transitional cell carcinoma	NA	tcga_prim	BLCA
8111546f-1eec-4ae9-a1f2-0a1548b2f61d.htseq.counts.gz	TCGA-CU-A3YL	TCGA-BLCA	Bladder Urothelial Carcinoma	Papillary transitional cell carcinoma	NA	tcga_prim	BLCA
16979c41-375b-4b3a-adb9-b0a84f748c43.htseq.counts.gz	TCGA-XF-AAN1	TCGA-BLCA	Bladder Urothelial Carcinoma	Papillary transitional cell carcinoma	NA	tcga_prim	BLCA
91563d01-b6bf-49b3-a74c-e47f902defcb.htseq.counts.gz	TCGA-DK-A1AG	TCGA-BLCA	Bladder Urothelial Carcinoma	Transitional cell carcinoma	NA	tcga_prim	BLCA
63eee5ed-417c-41cb-bdcf-7635b42e2246.htseq.counts.gz	TCGA-BT-A42C	TCGA-BLCA	Bladder Urothelial Carcinoma	Papillary transitional cell carcinoma	NA	tcga_prim	BLCA
8efeb042-6349-482c-ab64-c1d096c8493c.htseq.counts.gz	TCGA-XF-AAMZ	TCGA-BLCA	Bladder Urothelial Carcinoma	Papillary transitional cell carcinoma	NA	tcga_prim	BLCA
2eb23517-6e3b-4d88-a99e-04fd54502fa8.htseq.counts.gz	TCGA-4Z-AA89	TCGA-BLCA	Bladder Urothelial Carcinoma	Papillary transitional cell carcinoma	NA	tcga_prim	BLCA
47371d44-7d65-43af-a207-4e25ae47204f.htseq.counts.gz	TCGA-4Z-AA80	TCGA-BLCA	Bladder Urothelial Carcinoma	Papillary transitional cell carcinoma	NA	tcga_prim	BLCA
7e81acaf-fbcd-4561-8749-536ad12ba5f3.htseq.counts.gz	TCGA-4Z-AA7Y	TCGA-BLCA	Bladder Urothelial Carcinoma	Papillary transitional cell carcinoma	NA	tcga_prim	BLCA
ebabf0ba-ab2c-4325-86ff-dbf231a27c05.htseq.counts.gz	TCGA-XF-AAML	TCGA-BLCA	Bladder Urothelial Carcinoma	Papillary transitional cell carcinoma	NA	tcga_prim	BLCA
66f3c0b6-1b74-484b-8540-32400cef01a7.htseq.counts.gz	TCGA-DK-A3IS	TCGA-BLCA	Bladder Urothelial Carcinoma	Transitional cell carcinoma	NA	tcga_prim	BLCA
7cd11fe2-c1bc-480d-a0a3-3e05e9c8faae.htseq.counts.gz	TCGA-ZF-A9R5	TCGA-BLCA	Bladder Urothelial Carcinoma	Transitional cell carcinoma	NA	tcga_prim	BLCA
fca79db5-94e6-4a10-b6ae-0af615bf79b1.htseq.counts.gz	TCGA-ZF-A9RL	TCGA-BLCA	Bladder Urothelial Carcinoma	Transitional cell carcinoma	NA	tcga_prim	BLCA
8513e464-f8f9-42bf-ae6f-fe897fffa508.htseq.counts.gz	TCGA-DK-A6AV	TCGA-BLCA	Bladder Urothelial Carcinoma	Transitional cell carcinoma	NA	tcga_prim	BLCA
781a5fb7-d62a-439d-a062-2f6fcaad9168.htseq.counts.gz	TCGA-XF-A8HI	TCGA-BLCA	Bladder Urothelial Carcinoma	Papillary transitional cell carcinoma	NA	tcga_prim	BLCA
e9568b78-a371-42c0-88a0-813231c14aaf.htseq.counts.gz	TCGA-DK-A6B1	TCGA-BLCA	Bladder Urothelial Carcinoma	Transitional cell carcinoma	NA	tcga_prim	BLCA
1e2b0984-d841-4916-8cc1-7fce179109f1.htseq.counts.gz	TCGA-DK-A6B6	TCGA-BLCA	Bladder Urothelial Carcinoma	Transitional cell carcinoma	NA	tcga_prim	BLCA
2cf39837-fb85-4581-9d72-de39d0c4566e.htseq.counts.gz	TCGA-DK-AA6P	TCGA-BLCA	Bladder Urothelial Carcinoma	Transitional cell carcinoma	NA	tcga_prim	BLCA
32648f93-4bfc-4c39-a35c-33fc90be175e.htseq.counts.gz	TCGA-DK-AA6U	TCGA-BLCA	Bladder Urothelial Carcinoma	Transitional cell carcinoma	NA	tcga_prim	BLCA
37507a2a-32f7-418f-8d50-02bb4ff44767.htseq.counts.gz	TCGA-XF-A8HB	TCGA-BLCA	Bladder Urothelial Carcinoma	Papillary transitional cell carcinoma	NA	tcga_prim	BLCA
86865850-1b95-41cc-a0ce-22b2bcaa1d22.htseq.counts.gz	TCGA-DK-AA71	TCGA-BLCA	Bladder Urothelial Carcinoma	Transitional cell carcinoma	NA	tcga_prim	BLCA
c183624c-10c6-40c7-9aba-46e2efb19930.htseq.counts.gz	TCGA-DK-AA76	TCGA-BLCA	Bladder Urothelial Carcinoma	Transitional cell carcinoma	NA	tcga_prim	BLCA
134fc543-032e-4ee2-8a00-de791e68e037.htseq.counts.gz	TCGA-DK-AA77	TCGA-BLCA	Bladder Urothelial Carcinoma	Transitional cell carcinoma	NA	tcga_prim	BLCA
b544edf5-c496-4a5a-91c2-ac3801b97642.htseq.counts.gz	TCGA-ZF-A9RM	TCGA-BLCA	Bladder Urothelial Carcinoma	Transitional cell carcinoma	NA	tcga_prim	BLCA
aa1141f7-6c85-4676-bfa1-4782594b0b48.htseq.counts.gz	TCGA-S5-AA26	TCGA-BLCA	Bladder Urothelial Carcinoma	Papillary transitional cell carcinoma	NA	tcga_prim	BLCA
d692a80c-d2ae-4827-85a4-c7372a46bcf5.htseq.counts.gz	TCGA-MV-A51V	TCGA-BLCA	Bladder Urothelial Carcinoma	Papillary transitional cell carcinoma	NA	tcga_prim	BLCA
339381d9-5255-4b9c-a195-0fa6467e79a0.htseq.counts.gz	TCGA-LT-A8JT	TCGA-BLCA	Bladder Urothelial Carcinoma	Papillary transitional cell carcinoma	NA	tcga_prim	BLCA
575f11ed-961d-483d-9a2b-9568d355f412.htseq.counts.gz	TCGA-E7-A4IJ	TCGA-BLCA	Bladder Urothelial Carcinoma	Papillary transitional cell carcinoma	NA	tcga_prim	BLCA
69296a5e-7973-4812-bfa1-06fc937db65b.htseq.counts.gz	TCGA-CF-A3MG	TCGA-BLCA	Bladder Urothelial Carcinoma	Papillary transitional cell carcinoma	NA	tcga_prim	BLCA
80aaa47c-5c2a-4886-87d3-644553bf82a1.htseq.counts.gz	TCGA-E7-A541	TCGA-BLCA	Bladder Urothelial Carcinoma	Papillary transitional cell carcinoma	NA	tcga_prim	BLCA
66569cc4-a8ef-4686-871f-497c95bbe8e8.htseq.counts.gz	TCGA-E7-A6MF	TCGA-BLCA	Bladder Urothelial Carcinoma	Papillary transitional cell carcinoma	NA	tcga_prim	BLCA
3af7d540-1401-43db-917f-277ff4da96d4.htseq.counts.gz	TCGA-HQ-A2OE	TCGA-BLCA	Bladder Urothelial Carcinoma	Transitional cell carcinoma	NA	tcga_prim	BLCA
55dccdbb-45a5-4bc1-963a-4f5a30aef326.htseq.counts.gz	TCGA-GV-A6ZA	TCGA-BLCA	Bladder Urothelial Carcinoma	Papillary transitional cell carcinoma	NA	tcga_prim	BLCA
ff437bad-1e61-4cb5-996e-95ab07eecfa0.htseq.counts.gz	TCGA-E7-A8O7	TCGA-BLCA	Bladder Urothelial Carcinoma	Transitional cell carcinoma	NA	tcga_prim	BLCA
72179348-aeaf-4e7b-9e8e-dd7aa116e39e.htseq.counts.gz	TCGA-GV-A3QF	TCGA-BLCA	Bladder Urothelial Carcinoma	Transitional cell carcinoma	NA	tcga_prim	BLCA
8760f18d-3f6d-494a-9ff0-0f22df5a1344.htseq.counts.gz	TCGA-GU-A42R	TCGA-BLCA	Bladder Urothelial Carcinoma	Transitional cell carcinoma	NA	tcga_prim	BLCA
077696fe-72e3-441b-87b1-981ed40c5b79.htseq.counts.gz	TCGA-CF-A47X	TCGA-BLCA	Bladder Urothelial Carcinoma	Papillary transitional cell carcinoma	NA	tcga_prim	BLCA
02f0ecc1-a546-4c1a-a743-d4c3c0ea42e1.htseq.counts.gz	TCGA-GU-A42P	TCGA-BLCA	Bladder Urothelial Carcinoma	Transitional cell carcinoma	NA	tcga_prim	BLCA
2543837b-b725-437e-918a-8cf15169558e.htseq.counts.gz	TCGA-GD-A76B	TCGA-BLCA	Bladder Urothelial Carcinoma	Transitional cell carcinoma	NA	tcga_prim	BLCA
706aa79b-34a0-4577-95bf-3fdfae5b54cb.htseq.counts.gz	TCGA-XF-A8HC	TCGA-BLCA	Bladder Urothelial Carcinoma	Papillary transitional cell carcinoma	NA	tcga_prim	BLCA
1d515f92-2b6f-41f3-abb3-fb312e5a468a.htseq.counts.gz	TCGA-FJ-A3Z9	TCGA-BLCA	Bladder Urothelial Carcinoma	Papillary transitional cell carcinoma	NA	tcga_prim	BLCA
1387d266-cdf6-4076-9f74-97d6ebcf792a.htseq.counts.gz	TCGA-FJ-A3ZF	TCGA-BLCA	Bladder Urothelial Carcinoma	Papillary transitional cell carcinoma	NA	tcga_prim	BLCA
c7458649-6ea8-48bb-936e-628aebeba07c.htseq.counts.gz	TCGA-ZF-A9R3	TCGA-BLCA	Bladder Urothelial Carcinoma	Transitional cell carcinoma	NA	tcga_prim	BLCA
acdae03f-b186-4d3e-8463-f586dac1c2f5.htseq.counts.gz	TCGA-XF-AAMQ	TCGA-BLCA	Bladder Urothelial Carcinoma	Papillary transitional cell carcinoma	NA	tcga_prim	BLCA
56195f30-f4b9-441c-a007-ce2ee2cf1475.htseq.counts.gz	TCGA-DK-A1AA	TCGA-BLCA	Bladder Urothelial Carcinoma	Transitional cell carcinoma	NA	tcga_prim	BLCA
9eb73e5b-9275-4855-8395-38facb0aa18b.htseq.counts.gz	TCGA-E7-A3X6	TCGA-BLCA	Bladder Urothelial Carcinoma	Transitional cell carcinoma	NA	tcga_prim	BLCA
3893a3ce-8554-4de1-9070-4ad443e4fa03.htseq.counts.gz	TCGA-BL-A13J	TCGA-BLCA	Bladder Urothelial Carcinoma	Transitional cell carcinoma	NA	tcga_prim	BLCA
4aaf1fb2-b7e6-4857-b3ff-002d269b7f34.htseq.counts.gz	TCGA-FD-A3SM	TCGA-BLCA	Bladder Urothelial Carcinoma	Transitional cell carcinoma	NA	tcga_prim	BLCA
bd45cb33-8e1c-4b37-8bd2-29f804269838.htseq.counts.gz	TCGA-DK-AA6X	TCGA-BLCA	Bladder Urothelial Carcinoma	Transitional cell carcinoma	NA	tcga_prim	BLCA
d5260819-be16-42eb-9b6f-15191b87b2f7.htseq.counts.gz	TCGA-FT-A3EE	TCGA-BLCA	Bladder Urothelial Carcinoma	Transitional cell carcinoma	NA	tcga_prim	BLCA
96edd51f-4101-44d1-b522-8cfbe69f3963.htseq.counts.gz	TCGA-K4-A54R	TCGA-BLCA	Bladder Urothelial Carcinoma	Transitional cell carcinoma	NA	tcga_prim	BLCA
590580de-17b7-441c-9701-f17034fb3fda.htseq.counts.gz	TCGA-4Z-AA7O	TCGA-BLCA	Bladder Urothelial Carcinoma	Papillary transitional cell carcinoma	NA	tcga_prim	BLCA
dcbd5bcd-4a10-4e8b-bbe3-91682845c7db.htseq.counts.gz	TCGA-GD-A3OQ	TCGA-BLCA	Bladder Urothelial Carcinoma	Transitional cell carcinoma	NA	tcga_prim	BLCA
fd700b77-843b-49a6-800d-545b5f2bab90.htseq.counts.gz	TCGA-SI-A71O	TCGA-SARC	Malignant Peripheral Nerve Sheath Tumor	Malignant peripheral nerve sheath tumor	NA	tcga_met	SARCNOS
c1b63308-8e44-46e6-9d83-10e4f69898ff.htseq.counts.gz	TCGA-DX-A7EO	TCGA-SARC	Synovial Sarcoma	Synovial sarcoma, biphasic	NA	tcga_prim	SARCNOS
23758664-22b8-4bc5-9a03-061619380b20.htseq.counts.gz	TCGA-X6-A8C7	TCGA-SARC	Synovial Sarcoma	Synovial sarcoma, biphasic	NA	tcga_prim	SARCNOS
459da4d7-7821-4275-a733-576e4504ce5f.htseq.counts.gz	TCGA-DX-A48P	TCGA-SARC	Leiomyosarcoma	Leiomyosarcoma, NOS	NA	tcga_prim	LMS
a9239277-f8ef-4b70-916d-1d9ac149bbcf.htseq.counts.gz	TCGA-K1-A42X	TCGA-SARC	Leiomyosarcoma	Leiomyosarcoma, NOS	NA	tcga_prim	LMS
8a6dee54-4a20-4901-a5c5-2dd7689241b6.htseq.counts.gz	TCGA-WK-A8XX	TCGA-SARC	Leiomyosarcoma	Leiomyosarcoma, NOS	NA	tcga_prim	LMS
d01c31fc-2f14-4530-994c-495daf65b11d.htseq.counts.gz	TCGA-X6-A8C5	TCGA-SARC	Leiomyosarcoma	Leiomyosarcoma, NOS	NA	tcga_prim	LMS
55b43c54-6b47-4a91-944d-ed5dd0d82bf8.htseq.counts.gz	TCGA-3B-A9HU	TCGA-SARC	Leiomyosarcoma	Leiomyosarcoma, NOS	NA	tcga_prim	LMS
b0322292-c63d-4f22-8b9a-4f4adba47ae3.htseq.counts.gz	TCGA-IW-A3M6	TCGA-SARC	Leiomyosarcoma	Leiomyosarcoma, NOS	NA	tcga_prim	LMS
a0e4b8ba-2413-4ef5-a960-2348b3ac8170.htseq.counts.gz	TCGA-HB-A5W3	TCGA-SARC	Leiomyosarcoma	Leiomyosarcoma, NOS	NA	tcga_prim	LMS
b937c1f9-2443-4563-bc84-9c4a036249bc.htseq.counts.gz	TCGA-3B-A9I0	TCGA-SARC	Leiomyosarcoma	Leiomyosarcoma, NOS	NA	tcga_prim	LMS
e3402ce9-c06b-48e2-b5f4-ba81d3e1dac7.htseq.counts.gz	TCGA-FX-A76Y	TCGA-SARC	Leiomyosarcoma	Leiomyosarcoma, NOS	NA	tcga_prim	LMS
9d0f2ef4-001d-4f57-bea3-76a27002f7a1.htseq.counts.gz	TCGA-FX-A3NJ	TCGA-SARC	Leiomyosarcoma	Leiomyosarcoma, NOS	NA	tcga_prim	LMS
d4365d0e-30d2-49cd-880e-a6d773601204.htseq.counts.gz	TCGA-DX-A7EL	TCGA-SARC	Leiomyosarcoma	Leiomyosarcoma, NOS	NA	tcga_prim	LMS
b4199d59-3f9e-4641-88df-66ddd3aed48c.htseq.counts.gz	TCGA-DX-A6Z2	TCGA-SARC	Leiomyosarcoma	Leiomyosarcoma, NOS	NA	tcga_prim	LMS
56ae0262-481e-4a74-888c-9153fbd04b6d.htseq.counts.gz	TCGA-X6-A7WA	TCGA-SARC	Leiomyosarcoma	Leiomyosarcoma, NOS	NA	tcga_prim	LMS
1a8db727-5014-4e40-a9ae-96fbf81da0f7.htseq.counts.gz	TCGA-DX-A3UB	TCGA-SARC	Leiomyosarcoma	Leiomyosarcoma, NOS	NA	tcga_prim	LMS
b9ff6e39-7906-4fc0-9365-1c012d9fff4a.htseq.counts.gz	TCGA-DX-A6B9	TCGA-SARC	Leiomyosarcoma	Leiomyosarcoma, NOS	NA	tcga_prim	LMS
d2f12c0b-426c-40ad-b56b-ed79251d2d94.htseq.counts.gz	TCGA-DX-A6B7	TCGA-SARC	Leiomyosarcoma	Leiomyosarcoma, NOS	NA	tcga_prim	LMS
4cc4a395-0028-42d7-9495-23e69ea8348c.htseq.counts.gz	TCGA-DX-A3UE	TCGA-SARC	Leiomyosarcoma	Leiomyosarcoma, NOS	NA	tcga_prim	LMS
268c6151-2651-40b7-a298-2a22891b6cef.htseq.counts.gz	TCGA-DX-A6BB	TCGA-SARC	Leiomyosarcoma	Leiomyosarcoma, NOS	NA	tcga_prim	LMS
9b848ce5-b30e-4aa3-96f7-a1cea36d28ff.htseq.counts.gz	TCGA-DX-A48J	TCGA-SARC	Leiomyosarcoma	Leiomyosarcoma, NOS	NA	tcga_prim	LMS
c61bf74e-dbfe-4d2a-8164-b7d1388dfd0f.htseq.counts.gz	TCGA-DX-A48U	TCGA-SARC	Leiomyosarcoma	Leiomyosarcoma, NOS	NA	tcga_prim	LMS
d5c8e330-8889-475f-b29e-4e934b39fe56.htseq.counts.gz	TCGA-3B-A9HQ	TCGA-SARC	Leiomyosarcoma	Leiomyosarcoma, NOS	NA	tcga_prim	LMS
babb9304-0c2d-4ab1-b93b-efb77ad7fe5f.htseq.counts.gz	TCGA-DX-A48O	TCGA-SARC	Leiomyosarcoma	Leiomyosarcoma, NOS	NA	tcga_prim	LMS
99d8734f-3372-40ae-a7a3-eb092c8b7e47.htseq.counts.gz	TCGA-DX-A3UF	TCGA-SARC	Leiomyosarcoma	Leiomyosarcoma, NOS	NA	tcga_prim	LMS
e825aae8-1601-42a9-9c28-cdedd2b932df.htseq.counts.gz	TCGA-DX-A48L	TCGA-SARC	Leiomyosarcoma	Leiomyosarcoma, NOS	NA	tcga_prim	LMS
951db72b-e8ae-45bb-9a2b-3ba452b9e111.htseq.counts.gz	TCGA-WP-A9GB	TCGA-SARC	Leiomyosarcoma	Leiomyosarcoma, NOS	NA	tcga_prim	LMS
df48010e-3c93-4a9b-8655-34023018fd19.htseq.counts.gz	TCGA-DX-A3UD	TCGA-SARC	Leiomyosarcoma	Leiomyosarcoma, NOS	NA	tcga_prim	LMS
2595e8b7-3239-4dbb-aa9e-12aabadc80c8.htseq.counts.gz	TCGA-WK-A8XZ	TCGA-SARC	Leiomyosarcoma	Leiomyosarcoma, NOS	NA	tcga_prim	LMS
363c3d34-4ed6-4ac3-bf20-738ecc422de9.htseq.counts.gz	TCGA-DX-A3UC	TCGA-SARC	Leiomyosarcoma	Leiomyosarcoma, NOS	NA	tcga_prim	LMS
9281e319-2c83-470b-89e5-876d2ada2c82.htseq.counts.gz	TCGA-DX-A6BA	TCGA-SARC	Leiomyosarcoma	Leiomyosarcoma, NOS	NA	tcga_prim	LMS
8956daaf-3d12-4214-9f51-e5e8f32cbb66.htseq.counts.gz	TCGA-DX-A48R	TCGA-SARC	Leiomyosarcoma	Leiomyosarcoma, NOS	NA	tcga_prim	LMS
3eee3276-85e6-451d-b39d-a5a51441915c.htseq.counts.gz	TCGA-DX-A3U9	TCGA-SARC	Leiomyosarcoma	Leiomyosarcoma, NOS	NA	tcga_prim	LMS
4e7d2e2f-610e-4771-8585-a16ffefa8c4b.htseq.counts.gz	TCGA-X6-A7WB	TCGA-SARC	Leiomyosarcoma	Leiomyosarcoma, NOS	NA	tcga_prim	LMS
88c52c43-af7e-46c6-a038-b6011e8dc0cb.htseq.counts.gz	TCGA-DX-A7EM	TCGA-SARC	Leiomyosarcoma	Leiomyosarcoma, NOS	NA	tcga_prim	LMS
91d1ff70-3a8c-4d3a-91e6-e2579d9ec53e.htseq.counts.gz	TCGA-DX-A7EN	TCGA-SARC	Leiomyosarcoma	Leiomyosarcoma, NOS	NA	tcga_prim	LMS
2b66a8a5-1e0a-4a4a-beb7-b2273b2ffb05.htseq.counts.gz	TCGA-MJ-A68H	TCGA-SARC	Leiomyosarcoma	Leiomyosarcoma, NOS	NA	tcga_prim	LMS
bb41bd12-ad7c-4815-808e-e48cd7a15422.htseq.counts.gz	TCGA-WK-A8XY	TCGA-SARC	Leiomyosarcoma	Leiomyosarcoma, NOS	NA	tcga_prim	LMS
0f8d7e4c-f855-4c7d-8a1b-5637f2b5cbc5.htseq.counts.gz	TCGA-3B-A9I3	TCGA-SARC	Leiomyosarcoma	Leiomyosarcoma, NOS	NA	tcga_prim	LMS
592f5d1c-dc62-48ce-b209-0c7c206149cb.htseq.counts.gz	TCGA-3B-A9HY	TCGA-SARC	Leiomyosarcoma	Leiomyosarcoma, NOS	NA	tcga_prim	LMS
a4dc7ee0-02b0-4c6f-8b90-894d337d638b.htseq.counts.gz	TCGA-HS-A5N7	TCGA-SARC	Leiomyosarcoma	Leiomyosarcoma, NOS	NA	tcga_prim	LMS
63c39b0f-2e8f-4ad1-a943-f58f10bd3a49.htseq.counts.gz	TCGA-HS-A5NA	TCGA-SARC	Leiomyosarcoma	Leiomyosarcoma, NOS	NA	tcga_prim	LMS
7f989e2c-1327-4a34-92b7-f3ace483cbc6.htseq.counts.gz	TCGA-IF-A4AJ	TCGA-SARC	Leiomyosarcoma	Leiomyosarcoma, NOS	NA	tcga_prim	LMS
60cacc9e-1213-4974-85b9-92769f24a8bd.htseq.counts.gz	TCGA-IF-A4AK	TCGA-SARC	NA	Leiomyosarcoma, NOS	NA	tcga_prim	LMS
f613eaf1-1792-4dcd-8056-32d399be9961.htseq.counts.gz	TCGA-3B-A9HV	TCGA-SARC	Leiomyosarcoma	Leiomyosarcoma, NOS	NA	tcga_prim	LMS
138485c1-4e31-4d40-a1c0-af9448f4b650.htseq.counts.gz	TCGA-3B-A9HR	TCGA-SARC	Leiomyosarcoma	Leiomyosarcoma, NOS	NA	tcga_prim	LMS
688d7229-5f79-4aa0-ba42-65be4ff5c574.htseq.counts.gz	TCGA-K1-A3PN	TCGA-SARC	Leiomyosarcoma	Leiomyosarcoma, NOS	NA	tcga_prim	LMS
6ff7d442-53d5-4fa8-87fe-52c5cdebf82e.htseq.counts.gz	TCGA-WK-A8XS	TCGA-SARC	Leiomyosarcoma	Leiomyosarcoma, NOS	NA	tcga_prim	LMS
ab0509d5-0bcb-42bb-9b0f-c7a9b1eadfe7.htseq.counts.gz	TCGA-PC-A5DP	TCGA-SARC	NA	Leiomyosarcoma, NOS	NA	tcga_prim	LMS
6e4b3f8b-5ade-45f6-8df3-4274fbfbb3b3.htseq.counts.gz	TCGA-K1-A42W	TCGA-SARC	Leiomyosarcoma	Leiomyosarcoma, NOS	NA	tcga_prim	LMS
80a6614a-d8d3-4ae3-a9c3-42e722d6782a.htseq.counts.gz	TCGA-DX-A3U7	TCGA-SARC	Leiomyosarcoma	Leiomyosarcoma, NOS	NA	tcga_prim	LMS
46f970d5-057a-41dc-839d-3928a47d031b.htseq.counts.gz	TCGA-X6-A7WD	TCGA-SARC	Leiomyosarcoma	Leiomyosarcoma, NOS	NA	tcga_prim	LMS
a6ac2caa-ba71-4520-a36e-6e790f468165.htseq.counts.gz	TCGA-KD-A5QT	TCGA-SARC	Leiomyosarcoma	Leiomyosarcoma, NOS	NA	tcga_prim	LMS
d7ba48f3-701f-4adf-9be4-41ebff6b8aa3.htseq.counts.gz	TCGA-MO-A47R	TCGA-SARC	Leiomyosarcoma	Leiomyosarcoma, NOS	NA	tcga_prim	LMS
803682f7-89c0-446c-87d4-c86131ad8e4b.htseq.counts.gz	TCGA-JV-A75J	TCGA-SARC	Leiomyosarcoma	Leiomyosarcoma, NOS	NA	tcga_prim	LMS
ef8842e5-d2b7-438c-9fc0-f48b736cd2b1.htseq.counts.gz	TCGA-K1-A3PO	TCGA-SARC	Leiomyosarcoma	Leiomyosarcoma, NOS	NA	tcga_prim	LMS
f701554c-c851-4bfb-8bd1-18f0b268ac68.htseq.counts.gz	TCGA-DX-A3U8	TCGA-SARC	Leiomyosarcoma	Leiomyosarcoma, NOS	NA	tcga_prim	LMS
2c60d37b-f94a-483f-b855-64c232efc219.htseq.counts.gz	TCGA-QQ-A5VD	TCGA-SARC	Leiomyosarcoma	Leiomyosarcoma, NOS	NA	tcga_prim	LMS
fc2da9a1-773c-4b3a-bfd6-7e4fb911e536.htseq.counts.gz	TCGA-QQ-A5VC	TCGA-SARC	Leiomyosarcoma	Leiomyosarcoma, NOS	NA	tcga_prim	LMS
ff0f98ba-a00f-4dc5-ac2d-9f0d1cd38366.htseq.counts.gz	TCGA-3B-A9HT	TCGA-SARC	Leiomyosarcoma	Leiomyosarcoma, NOS	NA	tcga_prim	LMS
5ecd8d47-e358-4486-bf06-5dbc35d6aa46.htseq.counts.gz	TCGA-FX-A48G	TCGA-SARC	Leiomyosarcoma	Leiomyosarcoma, NOS	NA	tcga_prim	LMS
54fbd06b-78d5-4660-8685-efcd6d39e2cc.htseq.counts.gz	TCGA-K1-A6RT	TCGA-SARC	Leiomyosarcoma	Leiomyosarcoma, NOS	NA	tcga_prim	LMS
2984412e-b086-4230-9f24-f6f97302780e.htseq.counts.gz	TCGA-X6-A7WC	TCGA-SARC	Leiomyosarcoma	Leiomyosarcoma, NOS	NA	tcga_prim	LMS
09e38d91-d811-4b29-b40a-e5a79d236043.htseq.counts.gz	TCGA-DX-A6B8	TCGA-SARC	Leiomyosarcoma	Leiomyosarcoma, NOS	NA	tcga_prim	LMS
8ed2e52f-20b9-4cd1-9d6f-61a56a040504.htseq.counts.gz	TCGA-MB-A8JL	TCGA-SARC	Leiomyosarcoma	Leiomyosarcoma, NOS	NA	tcga_prim	LMS
6c05c035-ef72-4695-bb56-d34adccc2972.htseq.counts.gz	TCGA-DX-A3UA	TCGA-SARC	Leiomyosarcoma	Leiomyosarcoma, NOS	NA	tcga_prim	LMS
f4709aa5-d0ad-48bc-9390-642584a3d837.htseq.counts.gz	TCGA-DX-A48K	TCGA-SARC	Leiomyosarcoma	Leiomyosarcoma, NOS	NA	tcga_prim	LMS
557ca9d1-a5be-4252-9abc-0ae3142043e9.htseq.counts.gz	TCGA-MO-A47P	TCGA-SARC	Dedifferentiated Liposarcoma	Liposarcoma, well differentiated	NA	tcga_prim	LIPO
9b9e9ba2-f934-40a2-a312-d876707c37d2.htseq.counts.gz	TCGA-DX-A7EI	TCGA-SARC	Dedifferentiated Liposarcoma	Dedifferentiated liposarcoma	NA	tcga_prim	LIPO
ec2545d1-5312-4659-9feb-17a72b7392f3.htseq.counts.gz	TCGA-DX-AB2H	TCGA-SARC	Dedifferentiated Liposarcoma	Dedifferentiated liposarcoma	NA	tcga_prim	LIPO
f2ef820d-7818-40b0-8e44-703e22ea4e14.htseq.counts.gz	TCGA-DX-A2IZ	TCGA-SARC	Dedifferentiated Liposarcoma	Dedifferentiated liposarcoma	NA	tcga_prim	LIPO
5240afee-fc3e-4729-9928-588cdbea28b3.htseq.counts.gz	TCGA-SG-A6Z7	TCGA-SARC	Dedifferentiated Liposarcoma	Dedifferentiated liposarcoma	NA	tcga_prim	LIPO
ec383191-39b9-4168-aa60-44d9bc181f80.htseq.counts.gz	TCGA-DX-A1KY	TCGA-SARC	Dedifferentiated Liposarcoma	Dedifferentiated liposarcoma	NA	tcga_prim	LIPO
11918f6c-7d0c-4e11-8bb1-70ec9d5f7420.htseq.counts.gz	TCGA-DX-A23R	TCGA-SARC	Dedifferentiated Liposarcoma	Dedifferentiated liposarcoma	NA	tcga_prim	LIPO
b1623bef-8502-4c84-ae87-7d0dd1c4994f.htseq.counts.gz	TCGA-WK-A8XQ	TCGA-SARC	Dedifferentiated Liposarcoma	Dedifferentiated liposarcoma	NA	tcga_prim	LIPO
0a105b62-4362-46b0-96d4-a1336ee3117b.htseq.counts.gz	TCGA-FX-A2QS	TCGA-SARC	Dedifferentiated Liposarcoma	Dedifferentiated liposarcoma	NA	tcga_prim	LIPO
c3fa1b6a-fbb6-420c-96bf-4df1646bcdc9.htseq.counts.gz	TCGA-FX-A3NK	TCGA-SARC	Dedifferentiated Liposarcoma	Dedifferentiated liposarcoma	NA	tcga_prim	LIPO
d946a385-bf7e-4e8c-a371-fa4756762054.htseq.counts.gz	TCGA-DX-A1KX	TCGA-SARC	Dedifferentiated Liposarcoma	Dedifferentiated liposarcoma	NA	tcga_prim	LIPO
35acc1b2-6226-49e0-8c26-6948484b1d47.htseq.counts.gz	TCGA-DX-A1KU	TCGA-SARC	Dedifferentiated Liposarcoma	Dedifferentiated liposarcoma	NA	tcga_prim	LIPO
9ff7df7f-e222-4094-8455-bc5f25522bee.htseq.counts.gz	TCGA-DX-A1KZ	TCGA-SARC	Dedifferentiated Liposarcoma	Dedifferentiated liposarcoma	NA	tcga_prim	LIPO
a6574ca4-07a2-43cd-a604-e737a249247f.htseq.counts.gz	TCGA-DX-A1L0	TCGA-SARC	Dedifferentiated Liposarcoma	Dedifferentiated liposarcoma	NA	tcga_prim	LIPO
df23e234-4acd-4eb5-b271-ff6bb18ccc1a.htseq.counts.gz	TCGA-DX-A1L1	TCGA-SARC	Dedifferentiated Liposarcoma	Dedifferentiated liposarcoma	NA	tcga_prim	LIPO
433f24a4-fc4c-4cec-b292-ab22801e5b91.htseq.counts.gz	TCGA-DX-A1L2	TCGA-SARC	Dedifferentiated Liposarcoma	Dedifferentiated liposarcoma	NA	tcga_prim	LIPO
598f5dd6-5945-4d17-b718-0614e8c3f391.htseq.counts.gz	TCGA-DX-A1L3	TCGA-SARC	Dedifferentiated Liposarcoma	Dedifferentiated liposarcoma	NA	tcga_prim	LIPO
58ef2bc3-66af-46ea-b423-46c7625d19b7.htseq.counts.gz	TCGA-IF-A3RQ	TCGA-SARC	Dedifferentiated Liposarcoma	Dedifferentiated liposarcoma	NA	tcga_prim	LIPO
56249bd1-f0dc-4ed3-8aa5-5afa81b691cb.htseq.counts.gz	TCGA-Z4-A9VC	TCGA-SARC	Dedifferentiated Liposarcoma	Dedifferentiated liposarcoma	NA	tcga_prim	LIPO
4d0f4fee-5ce4-4124-a602-baff910ebd51.htseq.counts.gz	TCGA-3B-A9HL	TCGA-SARC	Dedifferentiated Liposarcoma	Dedifferentiated liposarcoma	NA	tcga_prim	LIPO
94eaf79f-14e8-421a-ba4f-e2f1fbae2592.htseq.counts.gz	TCGA-DX-AB35	TCGA-SARC	Dedifferentiated Liposarcoma	Dedifferentiated liposarcoma	NA	tcga_prim	LIPO
c184dffc-92ac-44c0-a6bf-39beb0d8850b.htseq.counts.gz	TCGA-DX-A23V	TCGA-SARC	Dedifferentiated Liposarcoma	Dedifferentiated liposarcoma	NA	tcga_prim	LIPO
d30e88b3-7ebc-4c95-afce-fb8e07988f3a.htseq.counts.gz	TCGA-DX-A23Y	TCGA-SARC	Dedifferentiated Liposarcoma	Dedifferentiated liposarcoma	NA	tcga_prim	LIPO
3a1f9f5b-2c01-4023-94e9-9a34f9ae8e6f.htseq.counts.gz	TCGA-DX-A23Z	TCGA-SARC	Dedifferentiated Liposarcoma	Dedifferentiated liposarcoma	NA	tcga_prim	LIPO
5b210841-b44b-476d-837a-d21bfcc984b3.htseq.counts.gz	TCGA-DX-AB2G	TCGA-SARC	Dedifferentiated Liposarcoma	Dedifferentiated liposarcoma	NA	tcga_prim	LIPO
ae36ca5c-e1eb-4a54-a90a-7d69a13fcbbb.htseq.counts.gz	TCGA-3B-A9HI	TCGA-SARC	Dedifferentiated Liposarcoma	Dedifferentiated liposarcoma	NA	tcga_prim	LIPO
3027e1dd-e4dd-4230-83c0-e95dca877cbf.htseq.counts.gz	TCGA-DX-A2J0	TCGA-SARC	Dedifferentiated Liposarcoma	Dedifferentiated liposarcoma	NA	tcga_prim	LIPO
bd2af24d-e63f-4757-b0f9-301acdec9f0f.htseq.counts.gz	TCGA-DX-A23T	TCGA-SARC	Dedifferentiated Liposarcoma	Dedifferentiated liposarcoma	NA	tcga_prim	LIPO
2b83addd-847c-473c-b7d6-8cc33d5abe14.htseq.counts.gz	TCGA-DX-A2J4	TCGA-SARC	Dedifferentiated Liposarcoma	Dedifferentiated liposarcoma	NA	tcga_prim	LIPO
c0e7697c-4bb3-4e59-a71d-b59991eb8f5f.htseq.counts.gz	TCGA-DX-A3LS	TCGA-SARC	Dedifferentiated Liposarcoma	Dedifferentiated liposarcoma	NA	tcga_prim	LIPO
df76b221-d666-40c1-8b02-3ed818c0a831.htseq.counts.gz	TCGA-DX-AB3A	TCGA-SARC	Dedifferentiated Liposarcoma	Dedifferentiated liposarcoma	NA	tcga_prim	LIPO
c29c9813-5e7e-4946-8f20-1a7a0c7f9911.htseq.counts.gz	TCGA-DX-AB2F	TCGA-SARC	Dedifferentiated Liposarcoma	Dedifferentiated liposarcoma	NA	tcga_prim	LIPO
c04668f9-44ff-473c-a054-2f691f58d051.htseq.counts.gz	TCGA-QQ-A5VA	TCGA-SARC	Dedifferentiated Liposarcoma	Dedifferentiated liposarcoma	NA	tcga_prim	LIPO
29750f87-1959-43c4-9ad6-a0afa3fb1fc2.htseq.counts.gz	TCGA-DX-A3LY	TCGA-SARC	Dedifferentiated Liposarcoma	Dedifferentiated liposarcoma	NA	tcga_prim	LIPO
3cb7e397-f900-4bf0-9f20-6990267d1ba3.htseq.counts.gz	TCGA-DX-A3M1	TCGA-SARC	Dedifferentiated Liposarcoma	Dedifferentiated liposarcoma	NA	tcga_prim	LIPO
aa9abdc3-7273-44fa-888f-801323c6f3cf.htseq.counts.gz	TCGA-DX-A7ES	TCGA-SARC	Dedifferentiated Liposarcoma	Dedifferentiated liposarcoma	NA	tcga_prim	LIPO
81cab804-bfb1-44f0-ac2d-923e0766ac61.htseq.counts.gz	TCGA-DX-A3U5	TCGA-SARC	Dedifferentiated Liposarcoma	Dedifferentiated liposarcoma	NA	tcga_prim	LIPO
09ab0fec-f6bf-4c7e-bb92-d9de298c42eb.htseq.counts.gz	TCGA-DX-A3U6	TCGA-SARC	Dedifferentiated Liposarcoma	Dedifferentiated liposarcoma	NA	tcga_prim	LIPO
8de65d94-798f-43d9-93bb-e27680374903.htseq.counts.gz	TCGA-DX-A48N	TCGA-SARC	Dedifferentiated Liposarcoma	Dedifferentiated liposarcoma	NA	tcga_prim	LIPO
4fa429e1-549c-4da6-8026-50a2b3e438fc.htseq.counts.gz	TCGA-DX-A6BE	TCGA-SARC	Dedifferentiated Liposarcoma	Dedifferentiated liposarcoma	NA	tcga_prim	LIPO
ad498bd4-34ac-4eef-8f8d-4e0cd1561bc1.htseq.counts.gz	TCGA-DX-A3LW	TCGA-SARC	Dedifferentiated Liposarcoma	Dedifferentiated liposarcoma	NA	tcga_prim	LIPO
1ffab02f-222f-4731-978c-a0e04581c172.htseq.counts.gz	TCGA-DX-A1KW	TCGA-SARC	Dedifferentiated Liposarcoma	Dedifferentiated liposarcoma	NA	tcga_prim	LIPO
7c218e43-3d91-466d-9966-15704525ba44.htseq.counts.gz	TCGA-DX-A6BH	TCGA-SARC	Dedifferentiated Liposarcoma	Dedifferentiated liposarcoma	NA	tcga_prim	LIPO
bcdd49d6-2f39-4efd-9b52-0efb3e7713f0.htseq.counts.gz	TCGA-DX-A6BF	TCGA-SARC	Dedifferentiated Liposarcoma	Dedifferentiated liposarcoma	NA	tcga_prim	LIPO
25798170-00b2-40d4-a281-4debb7567d2a.htseq.counts.gz	TCGA-DX-A3M2	TCGA-SARC	Dedifferentiated Liposarcoma	Dedifferentiated liposarcoma	NA	tcga_prim	LIPO
4cbfa498-582e-4308-bd77-3d890ad674bf.htseq.counts.gz	TCGA-DX-A3LU	TCGA-SARC	Dedifferentiated Liposarcoma	Dedifferentiated liposarcoma	NA	tcga_prim	LIPO
95cd3c4f-ddd0-4178-9b7f-e759cd06e34d.htseq.counts.gz	TCGA-3B-A9HJ	TCGA-SARC	Dedifferentiated Liposarcoma	Dedifferentiated liposarcoma	NA	tcga_prim	LIPO
4640f61d-4e8a-40c4-a6ee-14222dbd4e03.htseq.counts.gz	TCGA-DX-A2J1	TCGA-SARC	Dedifferentiated Liposarcoma	Dedifferentiated liposarcoma	NA	tcga_prim	LIPO
22c0f3a2-a83b-41ed-b92b-faf854aee913.htseq.counts.gz	TCGA-WK-A8XO	TCGA-SARC	Dedifferentiated Liposarcoma	Dedifferentiated liposarcoma	NA	tcga_prim	LIPO
c360c0ac-644c-4e4f-b7df-730deb19c8a2.htseq.counts.gz	TCGA-3R-A8YX	TCGA-SARC	Dedifferentiated Liposarcoma	Dedifferentiated liposarcoma	NA	tcga_prim	LIPO
4972e9ed-4cfd-4544-bf96-6b881fab7032.htseq.counts.gz	TCGA-DX-AB37	TCGA-SARC	Dedifferentiated Liposarcoma	Dedifferentiated liposarcoma	NA	tcga_prim	LIPO
659e13ac-f87a-47b6-bcd8-89ccbb91767b.htseq.counts.gz	TCGA-DX-A3LT	TCGA-SARC	Dedifferentiated Liposarcoma	Dedifferentiated liposarcoma	NA	tcga_prim	LIPO
0cfeaebb-ab33-4711-9c86-f15110041ba9.htseq.counts.gz	TCGA-3B-A9HO	TCGA-SARC	Dedifferentiated Liposarcoma	Dedifferentiated liposarcoma	NA	tcga_prim	LIPO
9de09e52-733b-4584-8916-04686c769860.htseq.counts.gz	TCGA-DX-A1L4	TCGA-SARC	Dedifferentiated Liposarcoma	Dedifferentiated liposarcoma	NA	tcga_prim	LIPO
1a529692-842a-4201-aea6-7e0fb3f459e7.htseq.counts.gz	TCGA-DX-AB36	TCGA-SARC	Dedifferentiated Liposarcoma	Dedifferentiated liposarcoma	NA	tcga_prim	LIPO
d79ebd1c-13fb-419f-8f75-27d963b8bd48.htseq.counts.gz	TCGA-DX-A6BG	TCGA-SARC	Dedifferentiated Liposarcoma	Dedifferentiated liposarcoma	NA	tcga_prim	LIPO
836e295d-d1e1-48f1-98c8-04d649fbd796.htseq.counts.gz	TCGA-DX-A240	TCGA-SARC	Dedifferentiated Liposarcoma	Dedifferentiated liposarcoma	NA	tcga_prim	LIPO
637856de-0d05-4cb3-9656-54239d221d21.htseq.counts.gz	TCGA-DX-A23U	TCGA-SARC	Dedifferentiated Liposarcoma	Dedifferentiated liposarcoma	NA	tcga_prim	LIPO
c02371df-bff7-4306-84bf-f995b21225a6.htseq.counts.gz	TCGA-Z4-A8JB	TCGA-SARC	Desmoid/Aggressive Fibromatosis	Aggressive fibromatosis	NA	tcga_prim	SARCNOS
a142c4c1-3c63-4338-968a-7c1b494b5d76.htseq.counts.gz	TCGA-QQ-A8VD	TCGA-SARC	Desmoid/Aggressive Fibromatosis	Abdominal fibromatosis	NA	tcga_prim	SARCNOS
01ddf9de-8532-4a68-af48-fec5bed7e78d.htseq.counts.gz	TCGA-QQ-A8VB	TCGA-SARC	Malignant Peripheral Nerve Sheath Tumor	Malignant peripheral nerve sheath tumor	NA	tcga_prim	SARCNOS
4a7fa98b-c6cb-48a9-909e-41a7efde10b2.htseq.counts.gz	TCGA-SI-A71Q	TCGA-SARC	Malignant Peripheral Nerve Sheath Tumor	Malignant peripheral nerve sheath tumor	NA	tcga_prim	SARCNOS
f10cc48c-4566-41fd-8dbf-66393ee09d70.htseq.counts.gz	TCGA-QQ-A8VH	TCGA-SARC	Malignant Peripheral Nerve Sheath Tumor	Malignant peripheral nerve sheath tumor	NA	tcga_prim	SARCNOS
9a2b0bc5-8882-4aba-ac8a-51b1484b66ea.htseq.counts.gz	TCGA-SI-AA8C	TCGA-SARC	Malignant Peripheral Nerve Sheath Tumor	Malignant peripheral nerve sheath tumor	NA	tcga_prim	SARCNOS
cb26f33d-b1b7-411a-9f21-7e3ea98694d9.htseq.counts.gz	TCGA-QQ-A8VG	TCGA-SARC	Malignant Peripheral Nerve Sheath Tumor	Malignant peripheral nerve sheath tumor	NA	tcga_prim	SARCNOS
14aa3bdb-5c34-4fb4-91b8-876faf41674d.htseq.counts.gz	TCGA-RN-A68Q	TCGA-SARC	Malignant Peripheral Nerve Sheath Tumor	Malignant peripheral nerve sheath tumor	NA	tcga_prim	SARCNOS
254023bc-c2bd-4d26-8f62-b18e2906037d.htseq.counts.gz	TCGA-RN-AAAQ	TCGA-SARC	Malignant Peripheral Nerve Sheath Tumor	Malignant peripheral nerve sheath tumor	NA	tcga_prim	SARCNOS
0b3957f2-b010-44ef-8376-455427a5e158.htseq.counts.gz	TCGA-SI-A71P	TCGA-SARC	Malignant Peripheral Nerve Sheath Tumor	Malignant peripheral nerve sheath tumor	NA	tcga_prim	SARCNOS
f65571bf-793a-43d5-93aa-c85bac4dca56.htseq.counts.gz	TCGA-SI-A71O	TCGA-SARC	Malignant Peripheral Nerve Sheath Tumor	Malignant peripheral nerve sheath tumor	NA	tcga_prim	SARCNOS
5f86524f-b1b9-4511-9f23-3d5b34bb8cf4.htseq.counts.gz	TCGA-DX-AB3B	TCGA-SARC	Synovial Sarcoma	Synovial sarcoma, spindle cell	NA	tcga_prim	SARCNOS
17fd8633-6271-45f3-9e8a-60d093be9e6b.htseq.counts.gz	TCGA-MJ-A850	TCGA-SARC	Synovial Sarcoma	Synovial sarcoma, spindle cell	NA	tcga_prim	SARCNOS
cb9beb00-4b21-454f-a865-726bd8120d46.htseq.counts.gz	TCGA-DX-AB3C	TCGA-SARC	Synovial Sarcoma	Synovial sarcoma, spindle cell	NA	tcga_prim	SARCNOS
fca51e84-4783-4e3a-b4a0-85371ce84e43.htseq.counts.gz	TCGA-WK-A8XT	TCGA-SARC	Synovial Sarcoma	Synovial sarcoma, spindle cell	NA	tcga_prim	SARCNOS
44db1348-8a8c-4ef2-99e9-e5a13a9c81ec.htseq.counts.gz	TCGA-DX-A7EQ	TCGA-SARC	Synovial Sarcoma	Synovial sarcoma, spindle cell	NA	tcga_prim	SARCNOS
6b765cb3-2593-4776-bdfa-a560bc79ff52.htseq.counts.gz	TCGA-DX-A7ER	TCGA-SARC	Synovial Sarcoma	Synovial sarcoma, spindle cell	NA	tcga_prim	SARCNOS
36277742-e1d4-4314-afe2-4945f648e9b3.htseq.counts.gz	TCGA-DX-AB30	TCGA-SARC	Myxofibrosarcoma	Fibromyxosarcoma	NA	tcga_prim	SARCNOS
0682f782-419e-4c8f-825d-21e28ca49e84.htseq.counts.gz	TCGA-DX-A8BG	TCGA-SARC	Myxofibrosarcoma	Fibromyxosarcoma	NA	tcga_prim	SARCNOS
384235f4-4697-4069-a759-0481999fd290.htseq.counts.gz	TCGA-DX-A8BV	TCGA-SARC	Myxofibrosarcoma	Fibromyxosarcoma	NA	tcga_prim	SARCNOS
c4ca9cd9-1e65-4bfd-86de-e83201b079fa.htseq.counts.gz	TCGA-MJ-A68J	TCGA-SARC	Myxofibrosarcoma	Fibromyxosarcoma	NA	tcga_prim	SARCNOS
100388e5-802d-44ff-9fdc-c7e8b425fd4b.htseq.counts.gz	TCGA-X6-A8C6	TCGA-SARC	Myxofibrosarcoma	Fibromyxosarcoma	NA	tcga_prim	SARCNOS
e9f33a57-8008-4f92-aaad-8fe10da445dd.htseq.counts.gz	TCGA-DX-A6YR	TCGA-SARC	Myxofibrosarcoma	Fibromyxosarcoma	NA	tcga_prim	SARCNOS
745c3596-110d-4c3e-9a68-b0c9b50f57cb.htseq.counts.gz	TCGA-DX-A6YS	TCGA-SARC	Myxofibrosarcoma	Fibromyxosarcoma	NA	tcga_prim	SARCNOS
479fbe15-3c72-406f-94b6-4cd170ed9e5c.htseq.counts.gz	TCGA-DX-A6YT	TCGA-SARC	Myxofibrosarcoma	Fibromyxosarcoma	NA	tcga_prim	SARCNOS
7d7fcb4a-62ca-4e45-93d0-271f4c299c98.htseq.counts.gz	TCGA-DX-A6YU	TCGA-SARC	Myxofibrosarcoma	Fibromyxosarcoma	NA	tcga_prim	SARCNOS
ecfbf72d-ecf1-4f45-992a-14a1776cc18d.htseq.counts.gz	TCGA-DX-AB2T	TCGA-SARC	Myxofibrosarcoma	Fibromyxosarcoma	NA	tcga_prim	SARCNOS
64cefcc3-5d69-48fc-97b3-73d8451c772b.htseq.counts.gz	TCGA-K1-A6RU	TCGA-SARC	Myxofibrosarcoma	Fibromyxosarcoma	NA	tcga_prim	SARCNOS
b8868465-5204-43dc-9142-cad5b52f55a4.htseq.counts.gz	TCGA-DX-A6YZ	TCGA-SARC	Myxofibrosarcoma	Fibromyxosarcoma	NA	tcga_prim	SARCNOS
d70b05b6-aef5-43f6-b8f6-d670c5672478.htseq.counts.gz	TCGA-DX-A6Z0	TCGA-SARC	Myxofibrosarcoma	Fibromyxosarcoma	NA	tcga_prim	SARCNOS
0619598a-19ca-4902-881f-edddec06e036.htseq.counts.gz	TCGA-DX-A7EU	TCGA-SARC	Myxofibrosarcoma	Fibromyxosarcoma	NA	tcga_prim	SARCNOS
cc6a2e77-2220-4046-b653-e8b4f9dd39c7.htseq.counts.gz	TCGA-DX-A6YV	TCGA-SARC	Myxofibrosarcoma	Fibromyxosarcoma	NA	tcga_prim	SARCNOS
f0486819-c1dd-4ae0-b191-77570ff2abb0.htseq.counts.gz	TCGA-DX-AB2V	TCGA-SARC	Myxofibrosarcoma	Fibromyxosarcoma	NA	tcga_prim	SARCNOS
0d3f6c60-6dac-4bc3-8152-72e558f8b2f0.htseq.counts.gz	TCGA-X6-A7W8	TCGA-SARC	Myxofibrosarcoma	Fibromyxosarcoma	NA	tcga_prim	SARCNOS
f5f92079-466f-4e7b-86ab-ccef253e963a.htseq.counts.gz	TCGA-X6-A8C3	TCGA-SARC	Myxofibrosarcoma	Fibromyxosarcoma	NA	tcga_prim	SARCNOS
17caf320-bbef-4430-a3db-5192cbefd354.htseq.counts.gz	TCGA-DX-AB32	TCGA-SARC	Myxofibrosarcoma	Fibromyxosarcoma	NA	tcga_prim	SARCNOS
4314b385-45e0-4de6-9a2a-7a1429934d0f.htseq.counts.gz	TCGA-DX-AB2S	TCGA-SARC	Myxofibrosarcoma	Fibromyxosarcoma	NA	tcga_prim	SARCNOS
1b168308-63be-400e-bb06-3f3084872e71.htseq.counts.gz	TCGA-DX-A6YX	TCGA-SARC	Myxofibrosarcoma	Fibromyxosarcoma	NA	tcga_prim	SARCNOS
4b260778-e1cc-49b4-b509-8fa500bbcc76.htseq.counts.gz	TCGA-DX-A6YQ	TCGA-SARC	Myxofibrosarcoma	Fibromyxosarcoma	NA	tcga_prim	SARCNOS
28a25a5d-566e-4d35-97f1-5972b6ea67cb.htseq.counts.gz	TCGA-DX-AB2E	TCGA-SARC	Myxofibrosarcoma	Fibromyxosarcoma	NA	tcga_prim	SARCNOS
61cce01f-7db5-4a8e-806a-94b1dda47997.htseq.counts.gz	TCGA-LI-A67I	TCGA-SARC	Myxofibrosarcoma	Fibromyxosarcoma	NA	tcga_prim	SARCNOS
1c0083be-2cfe-4d97-8e80-a00f42cbffa7.htseq.counts.gz	TCGA-DX-AB2L	TCGA-SARC	Myxofibrosarcoma	Fibromyxosarcoma	NA	tcga_prim	SARCNOS
bad9e56b-33e3-4637-8c99-3f7be4359ed6.htseq.counts.gz	TCGA-MB-A5YA	TCGA-SARC	Leiomyosarcoma	Leiomyosarcoma, NOS	NA	tcga_prim	LMS
fb783ec9-4ca1-4354-bb51-29b5bbb909b3.htseq.counts.gz	TCGA-3B-A9HZ	TCGA-SARC	Leiomyosarcoma	Leiomyosarcoma, NOS	NA	tcga_prim	LMS
3ab9fbfe-3a66-4746-b63b-ba5c15bfc602.htseq.counts.gz	TCGA-PC-A5DL	TCGA-SARC	Leiomyosarcoma	Leiomyosarcoma, NOS	NA	tcga_prim	LMS
9235a5b1-2a3b-448b-91c5-59c92180c66f.htseq.counts.gz	TCGA-3B-A9HP	TCGA-SARC	Leiomyosarcoma	Leiomyosarcoma, NOS	NA	tcga_prim	LMS
e18f1492-00e7-4f95-85da-9cf0bd4ca229.htseq.counts.gz	TCGA-IW-A3M4	TCGA-SARC	Leiomyosarcoma	Leiomyosarcoma, NOS	NA	tcga_prim	LMS
12a2d93e-8567-4a55-a3f3-4c94c51ffb6a.htseq.counts.gz	TCGA-IE-A3OV	TCGA-SARC	Leiomyosarcoma	Leiomyosarcoma, NOS	NA	tcga_prim	LMS
18db6e47-43ce-4438-8a5d-e355e1016f7c.htseq.counts.gz	TCGA-X9-A971	TCGA-SARC	Leiomyosarcoma	Leiomyosarcoma, NOS	NA	tcga_prim	LMS
b1e26350-1636-4dc0-8180-e7ad086fa45c.htseq.counts.gz	TCGA-X2-A95T	TCGA-SARC	Leiomyosarcoma	Leiomyosarcoma, NOS	NA	tcga_prim	LMS
6e952a6c-3287-4478-a82d-fea3f36b0a9c.htseq.counts.gz	TCGA-3B-A9I1	TCGA-SARC	Leiomyosarcoma	Leiomyosarcoma, NOS	NA	tcga_prim	LMS
af1619c5-6441-4cf7-bb16-cd2be1473e5d.htseq.counts.gz	TCGA-KD-A5QU	TCGA-SARC	Leiomyosarcoma	Leiomyosarcoma, NOS	NA	tcga_prim	LMS
56c85936-07f8-4171-aef2-fd867b863acc.htseq.counts.gz	TCGA-IS-A3K6	TCGA-SARC	Leiomyosarcoma	Leiomyosarcoma, NOS	NA	tcga_prim	LMS
2a29763d-bf90-4489-b26f-1f05375aa1ff.htseq.counts.gz	TCGA-HB-A3L4	TCGA-SARC	Leiomyosarcoma	Leiomyosarcoma, NOS	NA	tcga_prim	LMS
03c093c1-9198-4bb9-994b-b81871afeef6.htseq.counts.gz	TCGA-HB-A43Z	TCGA-SARC	Leiomyosarcoma	Leiomyosarcoma, NOS	NA	tcga_prim	LMS
d5103c4b-9d85-46c4-86ca-e555e1eaaf7e.htseq.counts.gz	TCGA-3B-A9HX	TCGA-SARC	Leiomyosarcoma	Leiomyosarcoma, NOS	NA	tcga_prim	LMS
0ee81f55-b068-4255-ac0a-8e91f9cb22d5.htseq.counts.gz	TCGA-HS-A5N9	TCGA-SARC	NA	Leiomyosarcoma, NOS	NA	tcga_prim	LMS
98b10baf-a8e5-4269-a31c-a151737b3d5e.htseq.counts.gz	TCGA-JV-A5VE	TCGA-SARC	Leiomyosarcoma	Leiomyosarcoma, NOS	NA	tcga_prim	LMS
93d76b56-2660-46b7-acfd-0afc04ec7901.htseq.counts.gz	TCGA-IE-A4EH	TCGA-SARC	Leiomyosarcoma	Leiomyosarcoma, NOS	NA	tcga_prim	LMS
a52e728c-c352-4fd7-8f3c-fe0fbf2854d0.htseq.counts.gz	TCGA-IE-A4EI	TCGA-SARC	Leiomyosarcoma	Leiomyosarcoma, NOS	NA	tcga_prim	LMS
e04f45cb-e226-47b6-8e15-5bfcdec1a078.htseq.counts.gz	TCGA-FX-A3RE	TCGA-SARC	Leiomyosarcoma	Leiomyosarcoma, NOS	NA	tcga_prim	LMS
a83fc4d2-aad3-401c-820a-cd4519032be0.htseq.counts.gz	TCGA-IW-A3M5	TCGA-SARC	Leiomyosarcoma	Leiomyosarcoma, NOS	NA	tcga_prim	LMS
a1df1f8a-12b7-40d2-bf62-7d5a8cdbf4f2.htseq.counts.gz	TCGA-PC-A5DN	TCGA-SARC	Leiomyosarcoma	Leiomyosarcoma, NOS	NA	tcga_prim	LMS
bffe7bae-47a4-43f0-b071-93ce7337d7fb.htseq.counts.gz	TCGA-HS-A5N8	TCGA-SARC	Leiomyosarcoma	Leiomyosarcoma, NOS	NA	tcga_prim	LMS
c49b2892-03e8-42d1-ba51-4519c9b92e14.htseq.counts.gz	TCGA-PT-A8TR	TCGA-SARC	NA	Myxoid leiomyosarcoma	NA	tcga_prim	LMS
e5a92a4a-8d25-4c7d-be08-6ea7b13008ce.htseq.counts.gz	TCGA-3B-A9HS	TCGA-SARC	Leiomyosarcoma	Myxoid leiomyosarcoma	NA	tcga_prim	LMS
feb05cdb-3124-4020-96cd-3369d7657d56.htseq.counts.gz	TCGA-DX-A8BZ	TCGA-SARC	Leiomyosarcoma	Leiomyosarcoma, NOS	NA	tcga_prim	LMS
eff0bfff-4b66-4fd1-9f5b-ceb3cf6c7c81.htseq.counts.gz	TCGA-IS-A3KA	TCGA-SARC	Leiomyosarcoma	Leiomyosarcoma, NOS	NA	tcga_prim	LMS
a9984029-887a-4215-a013-5ce599588ba5.htseq.counts.gz	TCGA-IS-A3K7	TCGA-SARC	Leiomyosarcoma	Leiomyosarcoma, NOS	NA	tcga_prim	LMS
d184d4f3-dc4e-4643-86b8-20dfaf6ee653.htseq.counts.gz	TCGA-QQ-A8VF	TCGA-SARC	Leiomyosarcoma	Leiomyosarcoma, NOS	NA	tcga_prim	LMS
48290242-95ec-418c-8782-de98812b6803.htseq.counts.gz	TCGA-QQ-A5VB	TCGA-SARC	Leiomyosarcoma	Leiomyosarcoma, NOS	NA	tcga_prim	LMS
16a96f90-6ce8-433f-a409-39a36fe354b2.htseq.counts.gz	TCGA-K1-A6RV	TCGA-SARC	Leiomyosarcoma	Leiomyosarcoma, NOS	NA	tcga_prim	LMS
3f2723f9-77e2-4b85-afc7-62f4ee68bfe6.htseq.counts.gz	TCGA-N1-A6IA	TCGA-SARC	Leiomyosarcoma	Leiomyosarcoma, NOS	NA	tcga_prim	LMS
2e3c0a9e-ddd9-4034-ad3f-ceede555db4f.htseq.counts.gz	TCGA-JV-A5VF	TCGA-SARC	Leiomyosarcoma	Leiomyosarcoma, NOS	NA	tcga_prim	LMS
61e7d3f1-8e65-4656-b116-c3db81ac09c7.htseq.counts.gz	TCGA-PC-A5DM	TCGA-SARC	NA	Leiomyosarcoma, NOS	NA	tcga_prim	LMS
c364d724-8fa5-4590-bbec-0894925ced44.htseq.counts.gz	TCGA-KD-A5QS	TCGA-SARC	Leiomyosarcoma	Leiomyosarcoma, NOS	NA	tcga_prim	LMS
be630f1e-165e-45b7-b4f8-e80ac3ebe323.htseq.counts.gz	TCGA-Z4-AAPF	TCGA-SARC	Synovial Sarcoma	Synovial sarcoma, NOS	NA	tcga_prim	SARCNOS
d6b51a36-7ce9-4044-809b-e48e9213abd8.htseq.counts.gz	TCGA-FX-A8OO	TCGA-SARC	Synovial Sarcoma	Synovial sarcoma, NOS	NA	tcga_prim	SARCNOS
8b82feac-4c40-4408-b13a-1a8a5830c200.htseq.counts.gz	TCGA-KF-A41W	TCGA-SARC	Leiomyosarcoma	Leiomyosarcoma, NOS	NA	tcga_prim	LMS
715c5cce-5a6b-439b-af4b-c526d609c807.htseq.counts.gz	TCGA-HB-A3YV	TCGA-SARC	Undifferentiated Pleomorphic Sarcoma/Malignant Fibrous Histiocytoma/High-Grade Spindle Cell Sarcoma	Giant cell sarcoma	NA	tcga_prim	SARCNOS
6ef96fff-361a-4b63-ba94-0c7ae903aa21.htseq.counts.gz	TCGA-DX-AB2J	TCGA-SARC	Undifferentiated Pleomorphic Sarcoma/Malignant Fibrous Histiocytoma/High-Grade Spindle Cell Sarcoma	Undifferentiated sarcoma	NA	tcga_prim	SARCNOS
d09b6dac-06e7-473f-bf5a-8998cdf6e74e.htseq.counts.gz	TCGA-DX-A8BT	TCGA-SARC	Undifferentiated Pleomorphic Sarcoma/Malignant Fibrous Histiocytoma/High-Grade Spindle Cell Sarcoma	Malignant fibrous histiocytoma	NA	tcga_prim	SARCNOS
96dad694-4821-4935-85e3-0fbd7c694c22.htseq.counts.gz	TCGA-LI-A9QH	TCGA-SARC	Undifferentiated Pleomorphic Sarcoma/Malignant Fibrous Histiocytoma/High-Grade Spindle Cell Sarcoma	Undifferentiated sarcoma	NA	tcga_prim	SARCNOS
fc3748e5-79b4-4e5f-b0db-1d9cf4ed3cca.htseq.counts.gz	TCGA-UE-A6QU	TCGA-SARC	Undifferentiated Pleomorphic Sarcoma/Malignant Fibrous Histiocytoma/High-Grade Spindle Cell Sarcoma	Pleomorphic liposarcoma	NA	tcga_prim	LIPO
06c7af2d-2bce-4de3-9fc0-755b5284f2f5.htseq.counts.gz	TCGA-DX-AB2O	TCGA-SARC	Undifferentiated Pleomorphic Sarcoma/Malignant Fibrous Histiocytoma/High-Grade Spindle Cell Sarcoma	Malignant fibrous histiocytoma	NA	tcga_prim	SARCNOS
383220d2-5163-4d80-b13b-3e3e17666478.htseq.counts.gz	TCGA-MB-A8JK	TCGA-SARC	Undifferentiated Pleomorphic Sarcoma/Malignant Fibrous Histiocytoma/High-Grade Spindle Cell Sarcoma	Undifferentiated sarcoma	NA	tcga_prim	SARCNOS
8583bc3e-f4ee-4364-b77a-2026c9a88a91.htseq.counts.gz	TCGA-FX-A3TO	TCGA-SARC	Undifferentiated Pleomorphic Sarcoma/Malignant Fibrous Histiocytoma/High-Grade Spindle Cell Sarcoma	Giant cell sarcoma	NA	tcga_prim	SARCNOS
8b31cb46-6a40-4516-b21b-611339bdb4c6.htseq.counts.gz	TCGA-IE-A6BZ	TCGA-SARC	Undifferentiated Pleomorphic Sarcoma/Malignant Fibrous Histiocytoma/High-Grade Spindle Cell Sarcoma	Undifferentiated sarcoma	NA	tcga_prim	SARCNOS
602936ca-5d14-400f-9503-994fcb99a2da.htseq.counts.gz	TCGA-IE-A4EJ	TCGA-SARC	Undifferentiated Pleomorphic Sarcoma/Malignant Fibrous Histiocytoma/High-Grade Spindle Cell Sarcoma	Giant cell sarcoma	NA	tcga_prim	SARCNOS
11b4ee52-88d4-4055-820f-ac02fec0b2b8.htseq.counts.gz	TCGA-DX-A8BM	TCGA-SARC	Undifferentiated Pleomorphic Sarcoma/Malignant Fibrous Histiocytoma/High-Grade Spindle Cell Sarcoma	Undifferentiated sarcoma	NA	tcga_prim	SARCNOS
7b89d5ea-483a-486d-9cf0-d6c735b8178c.htseq.counts.gz	TCGA-DX-A8BN	TCGA-SARC	Undifferentiated Pleomorphic Sarcoma/Malignant Fibrous Histiocytoma/High-Grade Spindle Cell Sarcoma	Undifferentiated sarcoma	NA	tcga_prim	SARCNOS
30754a70-ae99-4287-a0ad-14cf0b19d81d.htseq.counts.gz	TCGA-DX-A8BX	TCGA-SARC	Undifferentiated Pleomorphic Sarcoma/Malignant Fibrous Histiocytoma/High-Grade Spindle Cell Sarcoma	Undifferentiated sarcoma	NA	tcga_prim	SARCNOS
defcfc43-30e2-4c27-bca3-589cad477df6.htseq.counts.gz	TCGA-X9-A973	TCGA-SARC	Undifferentiated Pleomorphic Sarcoma/Malignant Fibrous Histiocytoma/High-Grade Spindle Cell Sarcoma	Undifferentiated sarcoma	NA	tcga_prim	SARCNOS
1073b30c-8404-40e2-827a-2259f0f63137.htseq.counts.gz	TCGA-QC-AA9N	TCGA-SARC	Undifferentiated Pleomorphic Sarcoma/Malignant Fibrous Histiocytoma/High-Grade Spindle Cell Sarcoma	Undifferentiated sarcoma	NA	tcga_prim	SARCNOS
9cce0948-dc14-46e0-bc57-16dfff825ffa.htseq.counts.gz	TCGA-DX-A8BR	TCGA-SARC	Undifferentiated Pleomorphic Sarcoma/Malignant Fibrous Histiocytoma/High-Grade Spindle Cell Sarcoma	Malignant fibrous histiocytoma	NA	tcga_prim	SARCNOS
75d5228b-4504-492c-baf1-185cde42d94a.htseq.counts.gz	TCGA-QQ-A5V9	TCGA-SARC	Undifferentiated Pleomorphic Sarcoma/Malignant Fibrous Histiocytoma/High-Grade Spindle Cell Sarcoma	Undifferentiated sarcoma	NA	tcga_prim	SARCNOS
ef02d82e-c9d0-4f22-82c6-ba7db7b00d0f.htseq.counts.gz	TCGA-UE-A6QT	TCGA-SARC	Undifferentiated Pleomorphic Sarcoma/Malignant Fibrous Histiocytoma/High-Grade Spindle Cell Sarcoma	Pleomorphic liposarcoma	NA	tcga_prim	LIPO
99333cc9-9811-4a8a-ad87-552a4c7ba7be.htseq.counts.gz	TCGA-DX-A8BQ	TCGA-SARC	NA	Malignant fibrous histiocytoma	NA	tcga_prim	SARCNOS
3616565b-1f84-4210-b4c9-08b286a3db0c.htseq.counts.gz	TCGA-DX-A8BO	TCGA-SARC	Undifferentiated Pleomorphic Sarcoma/Malignant Fibrous Histiocytoma/High-Grade Spindle Cell Sarcoma	Undifferentiated sarcoma	NA	tcga_prim	SARCNOS
9ebd5d5a-1893-4ea6-8944-85c6981b1fba.htseq.counts.gz	TCGA-DX-A8BK	TCGA-SARC	Undifferentiated Pleomorphic Sarcoma/Malignant Fibrous Histiocytoma/High-Grade Spindle Cell Sarcoma	Undifferentiated sarcoma	NA	tcga_prim	SARCNOS
9ee18371-3878-4bee-829b-5469d68c5b53.htseq.counts.gz	TCGA-SG-A849	TCGA-SARC	Undifferentiated Pleomorphic Sarcoma/Malignant Fibrous Histiocytoma/High-Grade Spindle Cell Sarcoma	Undifferentiated sarcoma	NA	tcga_prim	SARCNOS
0825b4ec-fd45-483f-86fb-8a5f9015c14b.htseq.counts.gz	TCGA-QC-A7B5	TCGA-SARC	Undifferentiated Pleomorphic Sarcoma/Malignant Fibrous Histiocytoma/High-Grade Spindle Cell Sarcoma	Undifferentiated sarcoma	NA	tcga_prim	SARCNOS
e494625c-14cb-4544-a85f-708ecd30a592.htseq.counts.gz	TCGA-QC-A6FX	TCGA-SARC	Undifferentiated Pleomorphic Sarcoma/Malignant Fibrous Histiocytoma/High-Grade Spindle Cell Sarcoma	Undifferentiated sarcoma	NA	tcga_prim	SARCNOS
6003ad34-5914-4ef7-82b4-48be4707265a.htseq.counts.gz	TCGA-DX-A8BH	TCGA-SARC	Undifferentiated Pleomorphic Sarcoma/Malignant Fibrous Histiocytoma/High-Grade Spindle Cell Sarcoma	Undifferentiated sarcoma	NA	tcga_prim	SARCNOS
f4244104-92cc-4265-bd19-25437741ca5b.htseq.counts.gz	TCGA-DX-AB2W	TCGA-SARC	Undifferentiated Pleomorphic Sarcoma/Malignant Fibrous Histiocytoma/High-Grade Spindle Cell Sarcoma	Malignant fibrous histiocytoma	NA	tcga_prim	SARCNOS
7334f65f-fc88-4083-a9a8-8b67fd48055a.htseq.counts.gz	TCGA-DX-AB2X	TCGA-SARC	Undifferentiated Pleomorphic Sarcoma/Malignant Fibrous Histiocytoma/High-Grade Spindle Cell Sarcoma	Undifferentiated sarcoma	NA	tcga_prim	SARCNOS
8c2c4cb7-66e4-4725-ae4b-73c5ed0e11d1.htseq.counts.gz	TCGA-DX-A7ET	TCGA-SARC	Undifferentiated Pleomorphic Sarcoma/Malignant Fibrous Histiocytoma/High-Grade Spindle Cell Sarcoma	Undifferentiated sarcoma	NA	tcga_prim	SARCNOS
7f6acccb-d520-4aa3-ad3a-ed1c78fdaa63.htseq.counts.gz	TCGA-VT-A80J	TCGA-SARC	Undifferentiated Pleomorphic Sarcoma/Malignant Fibrous Histiocytoma/High-Grade Spindle Cell Sarcoma	Undifferentiated sarcoma	NA	tcga_prim	SARCNOS
bf1ccb98-3f98-41b5-9612-cd335846947f.htseq.counts.gz	TCGA-MB-A5Y9	TCGA-SARC	Undifferentiated Pleomorphic Sarcoma/Malignant Fibrous Histiocytoma/High-Grade Spindle Cell Sarcoma	Undifferentiated sarcoma	NA	tcga_prim	SARCNOS
dbce907f-bdea-4b0e-8938-ad2897b937bf.htseq.counts.gz	TCGA-DX-A8BL	TCGA-SARC	Undifferentiated Pleomorphic Sarcoma/Malignant Fibrous Histiocytoma/High-Grade Spindle Cell Sarcoma	Undifferentiated sarcoma	NA	tcga_prim	SARCNOS
e9d959e9-5e2d-4652-9ba4-4aeb1e7459be.htseq.counts.gz	TCGA-VT-AB3D	TCGA-SARC	Undifferentiated Pleomorphic Sarcoma/Malignant Fibrous Histiocytoma/High-Grade Spindle Cell Sarcoma	Undifferentiated sarcoma	NA	tcga_prim	SARCNOS
79e3e281-3dcc-4256-b412-5992fff62ed1.htseq.counts.gz	TCGA-DX-AB2Z	TCGA-SARC	Undifferentiated Pleomorphic Sarcoma/Malignant Fibrous Histiocytoma/High-Grade Spindle Cell Sarcoma	Malignant fibrous histiocytoma	NA	tcga_prim	SARCNOS
a149691d-5177-478c-bb71-a7dd84ea17bb.htseq.counts.gz	TCGA-Z4-AAPG	TCGA-SARC	Undifferentiated Pleomorphic Sarcoma/Malignant Fibrous Histiocytoma/High-Grade Spindle Cell Sarcoma	Undifferentiated sarcoma	NA	tcga_prim	SARCNOS
6dee9288-577c-406d-8268-e7f20ca97ff6.htseq.counts.gz	TCGA-DX-A8BP	TCGA-SARC	Undifferentiated Pleomorphic Sarcoma/Malignant Fibrous Histiocytoma/High-Grade Spindle Cell Sarcoma	Malignant fibrous histiocytoma	NA	tcga_prim	SARCNOS
978d77e4-1e51-4a13-b90a-78b015ca2249.htseq.counts.gz	TCGA-DX-A8BS	TCGA-SARC	Undifferentiated Pleomorphic Sarcoma/Malignant Fibrous Histiocytoma/High-Grade Spindle Cell Sarcoma	Undifferentiated sarcoma	NA	tcga_prim	SARCNOS
9e934785-7b65-4528-8f5e-f36268511c02.htseq.counts.gz	TCGA-DX-AB2Q	TCGA-SARC	Undifferentiated Pleomorphic Sarcoma/Malignant Fibrous Histiocytoma/High-Grade Spindle Cell Sarcoma	Malignant fibrous histiocytoma	NA	tcga_prim	SARCNOS
f7377bab-330a-4f85-a2e7-ddd46659bec2.htseq.counts.gz	TCGA-DX-AB2P	TCGA-SARC	Undifferentiated Pleomorphic Sarcoma/Malignant Fibrous Histiocytoma/High-Grade Spindle Cell Sarcoma	Malignant fibrous histiocytoma	NA	tcga_prim	SARCNOS
32f0ee9c-80a5-473a-80e7-206a63d8d330.htseq.counts.gz	TCGA-DX-AATS	TCGA-SARC	Undifferentiated Pleomorphic Sarcoma/Malignant Fibrous Histiocytoma/High-Grade Spindle Cell Sarcoma	Undifferentiated sarcoma	NA	tcga_prim	SARCNOS
99767239-d39b-471a-bd5d-5e36c38d8de7.htseq.counts.gz	TCGA-DX-A8BU	TCGA-SARC	Undifferentiated Pleomorphic Sarcoma/Malignant Fibrous Histiocytoma/High-Grade Spindle Cell Sarcoma	Malignant fibrous histiocytoma	NA	tcga_prim	SARCNOS
84c9f592-65bc-4b55-9064-3c499584c39c.htseq.counts.gz	TCGA-HB-A2OT	TCGA-SARC	Undifferentiated Pleomorphic Sarcoma/Malignant Fibrous Histiocytoma/High-Grade Spindle Cell Sarcoma	Undifferentiated sarcoma	NA	tcga_prim	SARCNOS
2915d064-12c1-4040-b898-2ed63aad7746.htseq.counts.gz	TCGA-SG-A6Z4	TCGA-SARC	Undifferentiated Pleomorphic Sarcoma/Malignant Fibrous Histiocytoma/High-Grade Spindle Cell Sarcoma	Undifferentiated sarcoma	NA	tcga_prim	SARCNOS
99d85253-ed16-4f0d-a4d9-3a4c1c3675df.htseq.counts.gz	TCGA-DX-A8BJ	TCGA-SARC	Undifferentiated Pleomorphic Sarcoma/Malignant Fibrous Histiocytoma/High-Grade Spindle Cell Sarcoma	Malignant fibrous histiocytoma	NA	tcga_prim	SARCNOS
f4e1db6d-9b03-4955-a759-822283c93c46.htseq.counts.gz	TCGA-SI-AA8B	TCGA-SARC	Undifferentiated Pleomorphic Sarcoma/Malignant Fibrous Histiocytoma/High-Grade Spindle Cell Sarcoma	Undifferentiated sarcoma	NA	tcga_prim	SARCNOS
b35d5dcb-b791-44e9-b5bd-0f47bca4cb75.htseq.counts.gz	TCGA-DX-A7EF	TCGA-SARC	Undifferentiated Pleomorphic Sarcoma/Malignant Fibrous Histiocytoma/High-Grade Spindle Cell Sarcoma	Undifferentiated sarcoma	NA	tcga_prim	SARCNOS
8deb82da-0278-447d-90ed-cad8474c4dd5.htseq.counts.gz	TCGA-X6-A8C4	TCGA-SARC	Undifferentiated Pleomorphic Sarcoma/Malignant Fibrous Histiocytoma/High-Grade Spindle Cell Sarcoma	Undifferentiated sarcoma	NA	tcga_prim	SARCNOS
c168207a-b029-42c3-9cc2-b2ae8a264c86.htseq.counts.gz	TCGA-VT-A80G	TCGA-SARC	Undifferentiated Pleomorphic Sarcoma/Malignant Fibrous Histiocytoma/High-Grade Spindle Cell Sarcoma	Undifferentiated sarcoma	NA	tcga_prim	SARCNOS
fa8b56b5-f4df-4751-8bc4-6d89e6c391bb.htseq.counts.gz	TCGA-MB-A5Y8	TCGA-SARC	Undifferentiated Pleomorphic Sarcoma/Malignant Fibrous Histiocytoma/High-Grade Spindle Cell Sarcoma	Undifferentiated sarcoma	NA	tcga_prim	SARCNOS
e42325eb-57ce-4b5b-af02-ec1b0fe0644d.htseq.counts.gz	TCGA-X6-A8C2	TCGA-SARC	Undifferentiated Pleomorphic Sarcoma/Malignant Fibrous Histiocytoma/High-Grade Spindle Cell Sarcoma	Undifferentiated sarcoma	NA	tcga_prim	SARCNOS
06fdc545-380d-4ff8-97d7-d8e63f41e5b6.htseq.counts.gz	TCGA-WK-A8Y0	TCGA-SARC	Undifferentiated Pleomorphic Sarcoma/Malignant Fibrous Histiocytoma/High-Grade Spindle Cell Sarcoma	Undifferentiated sarcoma	NA	tcga_prim	SARCNOS
bae35a4f-f666-40a6-9048-4fc639712024.htseq.counts.gz	TCGA-QQ-A5V2	TCGA-SARC	Undifferentiated Pleomorphic Sarcoma/Malignant Fibrous Histiocytoma/High-Grade Spindle Cell Sarcoma	Malignant fibrous histiocytoma	NA	tcga_prim	SARCNOS
ecdb44a4-9a1c-4cf6-94b2-5b437eef2361.htseq.counts.gz	TCGA-IE-A4EK	TCGA-SARC	Leiomyosarcoma	Leiomyosarcoma, NOS	NA	tcga_prim	LMS
bc079ef6-d481-4ee2-9365-b183444c4f75.htseq.counts.gz	TCGA-IS-A3K8	TCGA-SARC	Leiomyosarcoma	Myxoid leiomyosarcoma	NA	tcga_prim	LMS
efa6a46c-308e-45cb-9e74-f86842ecf48b.htseq.counts.gz	TCGA-PC-A5DK	TCGA-SARC	Leiomyosarcoma	Leiomyosarcoma, NOS	NA	tcga_prim	LMS
5bd57fa2-1729-4c1c-ad66-28d753160136.htseq.counts.gz	TCGA-PC-A5DO	TCGA-SARC	Leiomyosarcoma	Leiomyosarcoma, NOS	NA	tcga_prim	LMS
44067d6e-af12-4abf-8795-cb6749b1cc7a.htseq.counts.gz	TCGA-32-1970	TCGA-GBM	Glioblastoma Multiforme	Glioblastoma	NA	tcga_prim	GB
f47c3aa6-0f0d-4e0d-b6cf-bf565d511d6d.htseq.counts.gz	TCGA-76-4931	TCGA-GBM	Glioblastoma Multiforme	Glioblastoma	NA	tcga_prim	GB
742b41f9-faca-4bad-a2a5-5d40b8bf06ce.htseq.counts.gz	TCGA-06-2563	TCGA-GBM	Glioblastoma Multiforme	Glioblastoma	NA	tcga_prim	GB
48a2e1f7-04c0-4013-83b6-fde730168435.htseq.counts.gz	TCGA-06-2564	TCGA-GBM	Glioblastoma Multiforme	Glioblastoma	NA	tcga_prim	GB
02d43414-c8c9-42d3-8009-f9fb164dc8e0.htseq.counts.gz	TCGA-15-0742	TCGA-GBM	Glioblastoma Multiforme	Glioblastoma	NA	tcga_prim	GB
2afdb646-75ca-4bc9-9c12-30a27f994ecd.htseq.counts.gz	TCGA-76-4925	TCGA-GBM	Glioblastoma Multiforme	Glioblastoma	NA	tcga_prim	GB
1a860864-2ba1-46ad-ad36-018a7b0ec08e.htseq.counts.gz	TCGA-02-2485	TCGA-GBM	Glioblastoma Multiforme	Glioblastoma	NA	tcga_prim	GB
b3850d71-3e90-4b9f-9057-55297d8b72bc.htseq.counts.gz	TCGA-06-2565	TCGA-GBM	Glioblastoma Multiforme	Glioblastoma	NA	tcga_prim	GB
284d5f4a-5b44-42f7-90e6-14a5250183aa.htseq.counts.gz	TCGA-76-4932	TCGA-GBM	Glioblastoma Multiforme	Glioblastoma	NA	tcga_prim	GB
21a4485e-a6e0-4129-8148-3d092ebbdd90.htseq.counts.gz	TCGA-41-2572	TCGA-GBM	Glioblastoma Multiforme	Glioblastoma	NA	tcga_prim	GB
28f0c53a-abdd-4789-adcf-f59132ae3a92.htseq.counts.gz	TCGA-06-0125	TCGA-GBM	Glioblastoma Multiforme	Glioblastoma	NA	tcga_prim	GB
f67cf68d-56b3-451d-ba21-566664213691.htseq.counts.gz	TCGA-06-0211	TCGA-GBM	Glioblastoma Multiforme	Glioblastoma	NA	tcga_prim	GB
95b626ff-eb72-4539-b85b-2dea5a174fc2.htseq.counts.gz	TCGA-19-2619	TCGA-GBM	Glioblastoma Multiforme	Glioblastoma	NA	tcga_prim	GB
ca0a0a82-4e82-4559-9666-d19faa3edf8f.htseq.counts.gz	TCGA-06-0747	TCGA-GBM	Glioblastoma Multiforme	Glioblastoma	NA	tcga_prim	GB
eb80bbc4-7186-4872-86df-90629a53ecb1.htseq.counts.gz	TCGA-06-1804	TCGA-GBM	Glioblastoma Multiforme	Glioblastoma	NA	tcga_prim	GB
e52fefef-84a4-4b1d-91e2-9e9735e19e1f.htseq.counts.gz	TCGA-06-0744	TCGA-GBM	Glioblastoma Multiforme	Glioblastoma	NA	tcga_prim	GB
89b84c10-956d-4ce6-8837-8d97db837d8c.htseq.counts.gz	TCGA-27-1835	TCGA-GBM	Glioblastoma Multiforme	Glioblastoma	NA	tcga_prim	GB
39701843-3dae-4114-b04c-b3387e402e4f.htseq.counts.gz	TCGA-27-1837	TCGA-GBM	Glioblastoma Multiforme	Glioblastoma	NA	tcga_prim	GB
8cb39efc-4bfb-49df-bc48-159d9211bc5a.htseq.counts.gz	TCGA-06-0743	TCGA-GBM	Glioblastoma Multiforme	Glioblastoma	NA	tcga_prim	GB
3fca2c7c-2541-418d-8f45-2a48814ca574.htseq.counts.gz	TCGA-12-0821	TCGA-GBM	Glioblastoma Multiforme	Glioblastoma	NA	tcga_prim	GB
2a254376-7498-4c41-8c20-8b4bdd8369da.htseq.counts.gz	TCGA-28-5209	TCGA-GBM	Glioblastoma Multiforme	Glioblastoma	NA	tcga_prim	GB
adce8dd4-e2df-43ed-9821-3781ddb7a82f.htseq.counts.gz	TCGA-28-5208	TCGA-GBM	Glioblastoma Multiforme	Glioblastoma	NA	tcga_prim	GB
456ef025-b7f0-4040-90dd-5bcc2e476bfc.htseq.counts.gz	TCGA-28-5207	TCGA-GBM	Glioblastoma Multiforme	Glioblastoma	NA	tcga_prim	GB
afe67ba6-d59f-4450-8fbd-624da67d47e5.htseq.counts.gz	TCGA-28-5204	TCGA-GBM	Glioblastoma Multiforme	Glioblastoma	NA	tcga_prim	GB
b38a841a-f57e-4170-8cbc-17c54aacd580.htseq.counts.gz	TCGA-28-2514	TCGA-GBM	Glioblastoma Multiforme	Glioblastoma	NA	tcga_prim	GB
06227615-f651-462b-948f-c305ba369efa.htseq.counts.gz	TCGA-12-3650	TCGA-GBM	Glioblastoma Multiforme	Glioblastoma	NA	tcga_prim	GB
e13a37ca-e668-4315-b156-f4eeb5814c05.htseq.counts.gz	TCGA-14-0790	TCGA-GBM	Glioblastoma Multiforme	Glioblastoma	NA	tcga_prim	GB
820e3299-bd67-4ba8-a637-32d31205e120.htseq.counts.gz	TCGA-12-3653	TCGA-GBM	Glioblastoma Multiforme	Glioblastoma	NA	tcga_prim	GB
f1f609a2-4fd6-48fc-8a29-3bc39c6ff178.htseq.counts.gz	TCGA-28-1747	TCGA-GBM	Glioblastoma Multiforme	Glioblastoma	NA	tcga_prim	GB
e9a0fc7b-94ea-477d-918a-1ef80fefefcd.htseq.counts.gz	TCGA-27-2528	TCGA-GBM	Glioblastoma Multiforme	Glioblastoma	NA	tcga_prim	GB
4ea9f653-d97f-4e04-ad32-620017803919.htseq.counts.gz	TCGA-27-2523	TCGA-GBM	Glioblastoma Multiforme	Glioblastoma	NA	tcga_prim	GB
f728fc58-a4b9-4525-971a-a74a7d676695.htseq.counts.gz	TCGA-06-2557	TCGA-GBM	Glioblastoma Multiforme	Glioblastoma	NA	tcga_prim	GB
2c15cc20-2347-4bfc-826d-a062f6d74b46.htseq.counts.gz	TCGA-06-0157	TCGA-GBM	Glioblastoma Multiforme	Glioblastoma	NA	tcga_prim	GB
5cb8a505-e571-4faa-ab14-71e7b6a45a89.htseq.counts.gz	TCGA-28-5220	TCGA-GBM	Glioblastoma Multiforme	Glioblastoma	NA	tcga_prim	GB
7376f374-1439-405e-87d3-c45cfac92ed5.htseq.counts.gz	TCGA-06-0882	TCGA-GBM	Glioblastoma Multiforme	Glioblastoma	NA	tcga_prim	GB
fe09042c-c233-4f10-b8ad-d5da80aaf60d.htseq.counts.gz	TCGA-06-0749	TCGA-GBM	Glioblastoma Multiforme	Glioblastoma	NA	tcga_prim	GB
760c3a6c-809b-4d7e-9ec6-f5b713e8057d.htseq.counts.gz	TCGA-76-4926	TCGA-GBM	Glioblastoma Multiforme	Glioblastoma	NA	tcga_prim	GB
37355f52-90e5-43e8-a473-0d3bad45a394.htseq.counts.gz	TCGA-16-0846	TCGA-GBM	Glioblastoma Multiforme	Glioblastoma	NA	tcga_prim	GB
7c03de7a-fafa-4f25-96bd-dc283674a273.htseq.counts.gz	TCGA-27-1834	TCGA-GBM	Glioblastoma Multiforme	Glioblastoma	NA	tcga_prim	GB
844bbccc-8e4e-4c0a-ad29-0aa196f14c26.htseq.counts.gz	TCGA-06-2561	TCGA-GBM	Glioblastoma Multiforme	Glioblastoma	NA	tcga_prim	GB
37897de3-c6da-4f80-bf9d-a36ee2cf5e15.htseq.counts.gz	TCGA-19-2620	TCGA-GBM	Glioblastoma Multiforme	Glioblastoma	NA	tcga_prim	GB
270906c7-7a4c-4684-8c48-c4e337f5d9fc.htseq.counts.gz	TCGA-28-2499	TCGA-GBM	Glioblastoma Multiforme	Glioblastoma	NA	tcga_prim	GB
c3b82e75-c8c5-4dbb-b227-9b54db04b754.htseq.counts.gz	TCGA-26-5132	TCGA-GBM	Glioblastoma Multiforme	Glioblastoma	NA	tcga_prim	GB
ceb8fbdf-dd36-4273-b17c-0ee2eca493c5.htseq.counts.gz	TCGA-06-0168	TCGA-GBM	Glioblastoma Multiforme	Glioblastoma	NA	tcga_prim	GB
f2d5627a-f891-453b-8bdb-38d732c59342.htseq.counts.gz	TCGA-06-0187	TCGA-GBM	Glioblastoma Multiforme	Glioblastoma	NA	tcga_prim	GB
47b09db5-8cbf-4385-9178-d943b48ebc53.htseq.counts.gz	TCGA-06-0158	TCGA-GBM	Glioblastoma Multiforme	Glioblastoma	NA	tcga_prim	GB
982e2940-10b0-4383-bde8-f7ccb9920fc4.htseq.counts.gz	TCGA-06-0190	TCGA-GBM	Glioblastoma Multiforme	Glioblastoma	NA	tcga_prim	GB
da09dd77-0b91-4795-bd80-f90a9784b65c.htseq.counts.gz	TCGA-26-5135	TCGA-GBM	Glioblastoma Multiforme	Glioblastoma	NA	tcga_prim	GB
04be0c6b-c75f-40cf-82c0-c14af4f9e456.htseq.counts.gz	TCGA-26-5136	TCGA-GBM	Glioblastoma Multiforme	Glioblastoma	NA	tcga_prim	GB
ac22ae42-0d53-4b2e-ad6c-f4c98f9be040.htseq.counts.gz	TCGA-19-1787	TCGA-GBM	Glioblastoma Multiforme	Glioblastoma	NA	tcga_prim	GB
8917fe2a-c1bb-440c-8ea5-655504006a63.htseq.counts.gz	TCGA-26-5139	TCGA-GBM	Glioblastoma Multiforme	Glioblastoma	NA	tcga_prim	GB
e87cfbaa-791e-4a6b-8ec8-28df636e7cdc.htseq.counts.gz	TCGA-16-1045	TCGA-GBM	Glioblastoma Multiforme	Glioblastoma	NA	tcga_prim	GB
c153c4d8-2005-440d-9249-e8b8f2f73a96.htseq.counts.gz	TCGA-27-1830	TCGA-GBM	Glioblastoma Multiforme	Glioblastoma	NA	tcga_prim	GB
c904090b-149e-4146-9769-f0d2ff965da9.htseq.counts.gz	TCGA-06-0211	TCGA-GBM	Glioblastoma Multiforme	Glioblastoma	NA	tcga_prim	GB
7f7121ff-1399-40da-a792-b7c31bc76570.htseq.counts.gz	TCGA-27-1832	TCGA-GBM	Glioblastoma Multiforme	Glioblastoma	NA	tcga_prim	GB
8b3a593a-2359-476a-a501-e1baaa4873bb.htseq.counts.gz	TCGA-06-5414	TCGA-GBM	Glioblastoma Multiforme	Glioblastoma	NA	tcga_prim	GB
419b4c0a-c23f-4214-8de0-722d2ae0846b.htseq.counts.gz	TCGA-14-1034	TCGA-GBM	Glioblastoma Multiforme	Glioblastoma	NA	tcga_prim	GB
21800024-cf76-4185-b57b-526539ccdba2.htseq.counts.gz	TCGA-27-2519	TCGA-GBM	Glioblastoma Multiforme	Glioblastoma	NA	tcga_prim	GB
fffc1088-c5a6-46a0-b050-860184f6ded2.htseq.counts.gz	TCGA-14-0789	TCGA-GBM	Glioblastoma Multiforme	Glioblastoma	NA	tcga_prim	GB
53d78258-1650-4793-a01d-d2c065215fb9.htseq.counts.gz	TCGA-14-0787	TCGA-GBM	Glioblastoma Multiforme	Glioblastoma	NA	tcga_prim	GB
f6a99d72-7ef2-4c9c-880c-a26bd5fef9c7.htseq.counts.gz	TCGA-12-5299	TCGA-GBM	Glioblastoma Multiforme	Glioblastoma	NA	tcga_prim	GB
ed9fe516-13b7-45d1-8d17-40ca9a96bbd0.htseq.counts.gz	TCGA-28-1753	TCGA-GBM	Glioblastoma Multiforme	Glioblastoma	NA	tcga_prim	GB
b888bce3-6b9e-494b-b1e8-13714c8b5267.htseq.counts.gz	TCGA-28-2509	TCGA-GBM	Glioblastoma Multiforme	Glioblastoma	NA	tcga_prim	GB
6bdfd682-d5da-403d-b901-9d6fec360d3a.htseq.counts.gz	TCGA-06-0649	TCGA-GBM	Glioblastoma Multiforme	Glioblastoma	NA	tcga_prim	GB
b25c8e4d-f6ca-4079-9120-b96147b9091e.htseq.counts.gz	TCGA-28-5215	TCGA-GBM	Glioblastoma Multiforme	Glioblastoma	NA	tcga_prim	GB
3d4081b3-24c9-4dbd-a5fe-0fb29ce43737.htseq.counts.gz	TCGA-12-0619	TCGA-GBM	Glioblastoma Multiforme	Glioblastoma	NA	tcga_prim	GB
ea50d2da-4f84-46dc-8036-c34392793aed.htseq.counts.gz	TCGA-28-5216	TCGA-GBM	Glioblastoma Multiforme	Glioblastoma	NA	tcga_prim	GB
1ede5c59-96ae-486b-ae1f-5f7c7909cf6a.htseq.counts.gz	TCGA-32-2615	TCGA-GBM	Glioblastoma Multiforme	Glioblastoma	NA	tcga_prim	GB
b0717300-0735-4451-bba1-7ce0fc0d4ac6.htseq.counts.gz	TCGA-08-0386	TCGA-GBM	Glioblastoma Multiforme	Glioblastoma	NA	tcga_prim	GB
020fcc42-97ff-4959-b52f-f7f119c3f643.htseq.counts.gz	TCGA-06-5859	TCGA-GBM	Glioblastoma Multiforme	Glioblastoma	NA	tcga_prim	GB
d90b02f3-4c68-40ec-9704-1d1d6706e402.htseq.counts.gz	TCGA-06-5858	TCGA-GBM	Glioblastoma Multiforme	Glioblastoma	NA	tcga_prim	GB
746ed118-eb9f-43a5-bcda-872999ae7128.htseq.counts.gz	TCGA-06-5856	TCGA-GBM	Glioblastoma Multiforme	Glioblastoma	NA	tcga_prim	GB
f5bb4817-1727-41f9-b7f6-3a4e1818c2df.htseq.counts.gz	TCGA-32-2616	TCGA-GBM	Glioblastoma Multiforme	Glioblastoma	NA	tcga_prim	GB
64718111-dba7-4f49-9f3a-7f2bccc12cda.htseq.counts.gz	TCGA-32-2632	TCGA-GBM	Glioblastoma Multiforme	Glioblastoma	NA	tcga_prim	GB
18fbf794-a85b-4b0d-9a5c-c1c0e0ede3d8.htseq.counts.gz	TCGA-06-0156	TCGA-GBM	NA	Glioblastoma	NA	tcga_prim	GB
0f12d09f-f512-4a6a-95e2-c8942488f2ff.htseq.counts.gz	TCGA-32-2638	TCGA-GBM	Glioblastoma Multiforme	Glioblastoma	NA	tcga_prim	GB
4befb3ab-b606-4035-a0b0-639032962767.htseq.counts.gz	TCGA-06-5413	TCGA-GBM	Glioblastoma Multiforme	Glioblastoma	NA	tcga_prim	GB
37889f67-62a8-483b-97af-d8391806ede9.htseq.counts.gz	TCGA-06-5408	TCGA-GBM	Glioblastoma Multiforme	Glioblastoma	NA	tcga_prim	GB
cd925805-378c-4070-a7f3-ba8084efd836.htseq.counts.gz	TCGA-06-0878	TCGA-GBM	Glioblastoma Multiforme	Glioblastoma	NA	tcga_prim	GB
2fcb9b43-8a11-4730-b57e-4e9fe9013f1c.htseq.counts.gz	TCGA-41-3915	TCGA-GBM	Glioblastoma Multiforme	Glioblastoma	NA	tcga_prim	GB
a5461e7c-620e-49c0-b4bf-f9774b9393af.htseq.counts.gz	TCGA-06-2567	TCGA-GBM	Glioblastoma Multiforme	Glioblastoma	NA	tcga_prim	GB
681955cd-356d-4e64-924b-b0381e3c12bc.htseq.counts.gz	TCGA-41-4097	TCGA-GBM	Glioblastoma Multiforme	Glioblastoma	NA	tcga_prim	GB
c3f677f7-168a-414b-8006-a9cec7da0994.htseq.counts.gz	TCGA-76-4927	TCGA-GBM	Glioblastoma Multiforme	Glioblastoma	NA	tcga_prim	GB
502fc9a8-6409-4b7a-a0f8-abed308ce84a.htseq.counts.gz	TCGA-76-4929	TCGA-GBM	Glioblastoma Multiforme	Glioblastoma	NA	tcga_prim	GB
8af78255-e426-4a5d-a997-84946f5e459c.htseq.counts.gz	TCGA-06-2562	TCGA-GBM	Glioblastoma Multiforme	Glioblastoma	NA	tcga_prim	GB
9c10ea63-f990-4c9b-9149-df9583e59610.htseq.counts.gz	TCGA-02-0047	TCGA-GBM	Glioblastoma Multiforme	Glioblastoma	NA	tcga_prim	GB
68fe871b-c631-469e-87a2-26130f416446.htseq.counts.gz	TCGA-06-5418	TCGA-GBM	Glioblastoma Multiforme	Glioblastoma	NA	tcga_prim	GB
95e82e2f-d87e-4785-9e8e-c6b41d8b73f0.htseq.counts.gz	TCGA-19-2625	TCGA-GBM	Glioblastoma Multiforme	Glioblastoma	NA	tcga_prim	GB
44ed61ae-e74e-40d7-98ce-7803e040567f.htseq.counts.gz	TCGA-06-0646	TCGA-GBM	Glioblastoma Multiforme	Glioblastoma	NA	tcga_prim	GB
effc6b43-7853-4b65-b6a1-265ea15f2846.htseq.counts.gz	TCGA-15-1444	TCGA-GBM	Glioblastoma Multiforme	Glioblastoma	NA	tcga_prim	GB
6b015617-e989-4c20-b81f-15bf94d83a09.htseq.counts.gz	TCGA-06-0178	TCGA-GBM	Glioblastoma Multiforme	Glioblastoma	NA	tcga_prim	GB
30e10839-2ba1-4fd1-82ed-ad8fe4e72794.htseq.counts.gz	TCGA-06-2559	TCGA-GBM	Glioblastoma Multiforme	Glioblastoma	NA	tcga_prim	GB
3f171964-37b4-43a2-b2f9-1b51dd924a7e.htseq.counts.gz	TCGA-06-5417	TCGA-GBM	Glioblastoma Multiforme	Glioblastoma	NA	tcga_prim	GB
6508275a-e712-424e-bdaf-b9e1b07b0f95.htseq.counts.gz	TCGA-12-0616	TCGA-GBM	Glioblastoma Multiforme	Glioblastoma	NA	tcga_prim	GB
dfa2ddfb-c161-4c8c-a538-be6e00a8466e.htseq.counts.gz	TCGA-12-0618	TCGA-GBM	Glioblastoma Multiforme	Glioblastoma	NA	tcga_prim	GB
6836d774-e17b-4198-b22a-47d05819b05d.htseq.counts.gz	TCGA-06-0686	TCGA-GBM	Glioblastoma Multiforme	Glioblastoma	NA	tcga_prim	GB
c6045584-592e-412f-974a-c8ae2d4bb817.htseq.counts.gz	TCGA-12-1597	TCGA-GBM	Glioblastoma Multiforme	Glioblastoma	NA	tcga_prim	GB
1ed5fd9b-a682-4e81-bda1-7ed085f4355d.htseq.counts.gz	TCGA-14-1825	TCGA-GBM	Glioblastoma Multiforme	Glioblastoma	NA	tcga_prim	GB
01521666-f595-4074-aea1-f7ab78db062b.htseq.counts.gz	TCGA-06-0238	TCGA-GBM	Glioblastoma Multiforme	Glioblastoma	NA	tcga_prim	GB
d638d8cf-7276-49aa-b2f7-81eb10e7b33d.htseq.counts.gz	TCGA-06-5416	TCGA-GBM	Glioblastoma Multiforme	Glioblastoma	NA	tcga_prim	GB
cbdf8c09-e3f4-4b3e-bdaa-f4a3a4e40068.htseq.counts.gz	TCGA-19-1390	TCGA-GBM	Glioblastoma Multiforme	Glioblastoma	NA	tcga_prim	GB
4612a611-2ff9-4f51-b4b2-af142254dbe8.htseq.counts.gz	TCGA-19-2624	TCGA-GBM	Glioblastoma Multiforme	Glioblastoma	NA	tcga_prim	GB
dc3875c2-1a88-491c-bf98-fa344dd3b07e.htseq.counts.gz	TCGA-19-2629	TCGA-GBM	Glioblastoma Multiforme	Glioblastoma	NA	tcga_prim	GB
bdba7172-5280-41f6-8082-dbf8983c4089.htseq.counts.gz	TCGA-06-2570	TCGA-GBM	Glioblastoma Multiforme	Glioblastoma	NA	tcga_prim	GB
c1fdf09e-3960-4aaa-8c49-fe64c6c5bcea.htseq.counts.gz	TCGA-06-0174	TCGA-GBM	Glioblastoma Multiforme	Glioblastoma	NA	tcga_prim	GB
d984a0e2-d502-4003-bdbf-a0364d4e5a78.htseq.counts.gz	TCGA-19-5960	TCGA-GBM	Glioblastoma Multiforme	Glioblastoma	NA	tcga_prim	GB
c8460566-8199-4a4d-93fd-67692611992d.htseq.counts.gz	TCGA-26-5133	TCGA-GBM	Glioblastoma Multiforme	Glioblastoma	NA	tcga_prim	GB
600932fb-d31e-4b69-afe7-e3803513d71f.htseq.counts.gz	TCGA-26-5134	TCGA-GBM	Glioblastoma Multiforme	Glioblastoma	NA	tcga_prim	GB
c42fa4ad-4f31-4dfd-b499-599896a57517.htseq.counts.gz	TCGA-27-2521	TCGA-GBM	Glioblastoma Multiforme	Glioblastoma	NA	tcga_prim	GB
bd4b6975-90d9-43f8-aadc-344d04644822.htseq.counts.gz	TCGA-32-2634	TCGA-GBM	Glioblastoma Multiforme	Glioblastoma	NA	tcga_prim	GB
a504b1cd-7d40-40e8-8d58-267c680768e5.htseq.counts.gz	TCGA-06-0129	TCGA-GBM	Glioblastoma Multiforme	Glioblastoma	NA	tcga_prim	GB
ce3cc39f-d031-4751-a9fc-d9c7b2fb168f.htseq.counts.gz	TCGA-41-2571	TCGA-GBM	Glioblastoma Multiforme	Glioblastoma	NA	tcga_prim	GB
7cc30f38-a19e-4552-a5ca-64a11575abed.htseq.counts.gz	TCGA-41-5651	TCGA-GBM	Glioblastoma Multiforme	Glioblastoma	NA	tcga_prim	GB
19f1375f-51f2-4f4c-88fe-6fc84c37e5b6.htseq.counts.gz	TCGA-02-2483	TCGA-GBM	Glioblastoma Multiforme	Glioblastoma	NA	tcga_prim	GB
bd7b2c7c-3a38-4a2b-b6eb-5f67572db883.htseq.counts.gz	TCGA-06-2569	TCGA-GBM	Glioblastoma Multiforme	Glioblastoma	NA	tcga_prim	GB
fcc54ed3-5ba9-461f-a3a5-72b8eb89e4da.htseq.counts.gz	TCGA-06-2558	TCGA-GBM	Glioblastoma Multiforme	Glioblastoma	NA	tcga_prim	GB
2fb19a94-bd55-4041-994a-082cd30746f3.htseq.counts.gz	TCGA-14-0871	TCGA-GBM	Glioblastoma Multiforme	Glioblastoma	NA	tcga_prim	GB
e2a01ce0-a2fb-435a-9b05-7758e14d4157.htseq.counts.gz	TCGA-27-1831	TCGA-GBM	Glioblastoma Multiforme	Glioblastoma	NA	tcga_prim	GB
b004e38d-f48c-49f9-a027-4a702fbaf107.htseq.counts.gz	TCGA-32-4213	TCGA-GBM	Glioblastoma Multiforme	Glioblastoma	NA	tcga_prim	GB
cbc1bf1c-8ddd-424a-b95a-5ca231d94e63.htseq.counts.gz	TCGA-76-4928	TCGA-GBM	Glioblastoma Multiforme	Glioblastoma	NA	tcga_prim	GB
8b4a22e2-e19a-4f8c-9f8f-a19f69fc8cbf.htseq.counts.gz	TCGA-32-1982	TCGA-GBM	Glioblastoma Multiforme	Glioblastoma	NA	tcga_prim	GB
bdba30ab-5b63-4e14-b203-8a834022db68.htseq.counts.gz	TCGA-32-1980	TCGA-GBM	Glioblastoma Multiforme	Glioblastoma	NA	tcga_prim	GB
a75c6098-ff48-43c2-b56d-6fa448ddebfb.htseq.counts.gz	TCGA-12-5295	TCGA-GBM	Glioblastoma Multiforme	Glioblastoma	NA	tcga_prim	GB
2556ce90-db5f-4beb-897a-db3cf556e054.htseq.counts.gz	TCGA-02-0055	TCGA-GBM	Glioblastoma Multiforme	Glioblastoma	NA	tcga_prim	GB
19680925-a148-4f8a-af3b-9137746d663f.htseq.counts.gz	TCGA-06-5412	TCGA-GBM	Glioblastoma Multiforme	Glioblastoma	NA	tcga_prim	GB
38195109-056a-4a1f-997e-0f77e20b647b.htseq.counts.gz	TCGA-02-2486	TCGA-GBM	Glioblastoma Multiforme	Glioblastoma	NA	tcga_prim	GB
eb24e6f8-dc16-4a6d-b584-9046829cc2ef.htseq.counts.gz	TCGA-06-5411	TCGA-GBM	Glioblastoma Multiforme	Glioblastoma	NA	tcga_prim	GB
eaff8d68-43f9-48bf-ad8b-8d0f452d3775.htseq.counts.gz	TCGA-06-5410	TCGA-GBM	Glioblastoma Multiforme	Glioblastoma	NA	tcga_prim	GB
a5525401-79be-4c7a-9107-71c022778d65.htseq.counts.gz	TCGA-06-0130	TCGA-GBM	Glioblastoma Multiforme	Glioblastoma	NA	tcga_prim	GB
0e30bd18-8e8b-4c52-aace-b5587c6df51a.htseq.counts.gz	TCGA-27-2526	TCGA-GBM	Glioblastoma Multiforme	Glioblastoma	NA	tcga_prim	GB
76c6e110-9a94-4fcf-a534-a21ba4698f86.htseq.counts.gz	TCGA-06-0138	TCGA-GBM	Glioblastoma Multiforme	Glioblastoma	NA	tcga_prim	GB
a3e5cda5-f468-48f3-92fa-864b8bbbecdc.htseq.counts.gz	TCGA-06-0139	TCGA-GBM	NA	Glioblastoma	NA	tcga_prim	GB
29f824b7-d899-40c1-b53b-edcb3f8e3d2e.htseq.counts.gz	TCGA-06-0141	TCGA-GBM	Glioblastoma Multiforme	Glioblastoma	NA	tcga_prim	GB
ab5f9e4e-ff6a-4353-83f4-5ffddca0050a.htseq.counts.gz	TCGA-32-5222	TCGA-GBM	Glioblastoma Multiforme	Glioblastoma	NA	tcga_prim	GB
9c14c8ea-c5c4-42b5-873b-231efb65898a.htseq.counts.gz	TCGA-14-0781	TCGA-GBM	Glioblastoma Multiforme	Glioblastoma	NA	tcga_prim	GB
de55dea1-658a-4a84-ae5c-fc554e9c4213.htseq.counts.gz	TCGA-06-0750	TCGA-GBM	Glioblastoma Multiforme	Glioblastoma	NA	tcga_prim	GB
21f38c14-7d7c-4156-8c85-88be68cae18d.htseq.counts.gz	TCGA-06-0184	TCGA-GBM	Glioblastoma Multiforme	Glioblastoma	NA	tcga_prim	GB
bc8b9c8b-d288-436e-9e33-8c31a9575ce7.htseq.counts.gz	TCGA-19-4065	TCGA-GBM	Glioblastoma Multiforme	Glioblastoma	NA	tcga_prim	GB
02654be6-2049-4000-a0ac-c26f7ba6f0c9.htseq.counts.gz	TCGA-27-2524	TCGA-GBM	Glioblastoma Multiforme	Glioblastoma	NA	tcga_prim	GB
2f7160fe-5f34-49bc-95fd-029ce83d8c42.htseq.counts.gz	TCGA-14-0817	TCGA-GBM	Glioblastoma Multiforme	Glioblastoma	NA	tcga_prim	GB
6a7c7af6-b3b4-44a1-93bb-79a143db53d0.htseq.counts.gz	TCGA-14-1823	TCGA-GBM	Glioblastoma Multiforme	Glioblastoma	NA	tcga_prim	GB
42959bfe-1a62-465f-aafc-684d973b43f7.htseq.counts.gz	TCGA-28-2513	TCGA-GBM	Glioblastoma Multiforme	Glioblastoma	NA	tcga_prim	GB
bcbb79d8-1d4a-4fbb-b16c-4df86839773e.htseq.counts.gz	TCGA-28-5218	TCGA-GBM	Glioblastoma Multiforme	Glioblastoma	NA	tcga_prim	GB
90629e6e-2e1e-4f31-884a-6bca2c24ce11.htseq.counts.gz	TCGA-06-0210	TCGA-GBM	Glioblastoma Multiforme	Glioblastoma	NA	tcga_prim	GB
4d4a1165-e304-4aed-9efa-7f6f5bacdb5e.htseq.counts.gz	TCGA-14-1829	TCGA-GBM	Glioblastoma Multiforme	Glioblastoma	NA	tcga_prim	GB
bcdc68db-c874-4097-9c46-b06e331caaf5.htseq.counts.gz	TCGA-06-0745	TCGA-GBM	Glioblastoma Multiforme	Glioblastoma	NA	tcga_prim	GB
8a395eef-a9cc-4f21-b8d2-aefa292077cf.htseq.counts.gz	TCGA-06-0219	TCGA-GBM	Glioblastoma Multiforme	Glioblastoma	NA	tcga_prim	GB
84aa891c-c73e-48eb-bdbe-5774c2dc3c58.htseq.counts.gz	TCGA-28-5213	TCGA-GBM	Glioblastoma Multiforme	Glioblastoma	NA	tcga_prim	GB
2b421eac-4980-4b9c-bddd-ad0818ec15e6.htseq.counts.gz	TCGA-06-0644	TCGA-GBM	Glioblastoma Multiforme	Glioblastoma	NA	tcga_prim	GB
c3d1dc80-eea8-43f8-8436-5bd0ee6a3b07.htseq.counts.gz	TCGA-06-0645	TCGA-GBM	Glioblastoma Multiforme	Glioblastoma	NA	tcga_prim	GB
d6cdbf9a-1009-4ee1-b041-a3744f4166ac.htseq.counts.gz	TCGA-14-2554	TCGA-GBM	Glioblastoma Multiforme	Glioblastoma	NA	tcga_prim	GB
378f6079-6c4e-415b-8b5e-6c3c72e513b3.htseq.counts.gz	TCGA-12-3652	TCGA-GBM	Glioblastoma Multiforme	Glioblastoma	NA	tcga_prim	GB
50a6757f-496c-4d2d-9463-f948c09c28f6.htseq.counts.gz	TCGA-06-0132	TCGA-GBM	Glioblastoma Multiforme	Glioblastoma	NA	tcga_prim	GB
3462c776-160b-4ffc-9be8-69b08abf9780.htseq.counts.gz	TCGA-26-1442	TCGA-GBM	Glioblastoma Multiforme	Glioblastoma	NA	tcga_prim	GB
94101f85-8aab-400e-b401-3bf62825e514.htseq.counts.gz	TCGA-HT-A5RC	TCGA-LGG	Astrocytoma	Astrocytoma, anaplastic	NA	tcga_prim	DIFG
84cefcf0-aa09-437f-bac4-c13c4ffcbc50.htseq.counts.gz	TCGA-HT-8104	TCGA-LGG	Astrocytoma	Astrocytoma, anaplastic	NA	tcga_prim	DIFG
4f7835b5-4c46-4954-847c-6e7a73827b14.htseq.counts.gz	TCGA-VW-A8FI	TCGA-LGG	Astrocytoma	Astrocytoma, anaplastic	NA	tcga_prim	DIFG
cecb9503-5b1f-4a02-bbdf-9d0ae63de828.htseq.counts.gz	TCGA-DU-A7TJ	TCGA-LGG	Astrocytoma	Astrocytoma, anaplastic	NA	tcga_prim	DIFG
4e9f4a8f-3167-4250-aba4-385f00a59f41.htseq.counts.gz	TCGA-DU-A5TY	TCGA-LGG	Astrocytoma	Astrocytoma, anaplastic	NA	tcga_prim	DIFG
e8ebaff0-2f12-4834-bc45-57cf576fd45d.htseq.counts.gz	TCGA-DU-7013	TCGA-LGG	Astrocytoma	Astrocytoma, anaplastic	NA	tcga_prim	DIFG
aa945e1e-0c0c-4276-a2de-69c3c4c143a9.htseq.counts.gz	TCGA-HT-A5RA	TCGA-LGG	Astrocytoma	Astrocytoma, anaplastic	NA	tcga_prim	DIFG
b3e42e88-c2b8-4e57-832b-24a9f5a98491.htseq.counts.gz	TCGA-TM-A7C3	TCGA-LGG	Astrocytoma	Astrocytoma, anaplastic	NA	tcga_prim	DIFG
272e4b8b-4174-4f29-9dd0-26c410898612.htseq.counts.gz	TCGA-E1-A7YD	TCGA-LGG	Astrocytoma	Astrocytoma, anaplastic	NA	tcga_prim	DIFG
6f5bea5d-e878-4f1f-bca5-b2289998f1fd.htseq.counts.gz	TCGA-DU-6405	TCGA-LGG	Astrocytoma	Astrocytoma, anaplastic	NA	tcga_prim	DIFG
91ca8f2c-ae26-422d-8dc7-5dc71245d9e6.htseq.counts.gz	TCGA-CS-6188	TCGA-LGG	Astrocytoma	Astrocytoma, anaplastic	NA	tcga_prim	DIFG
ec197e36-1e67-480f-8ab5-258bdd293038.htseq.counts.gz	TCGA-E1-A7YJ	TCGA-LGG	Astrocytoma	Astrocytoma, anaplastic	NA	tcga_prim	DIFG
5d9a09d7-9efb-42cd-9f1f-4171188d98fc.htseq.counts.gz	TCGA-S9-A6WM	TCGA-LGG	Astrocytoma	Astrocytoma, anaplastic	NA	tcga_prim	DIFG
6e821f74-aa34-4738-8840-5d66e86603c8.htseq.counts.gz	TCGA-KT-A7W1	TCGA-LGG	Astrocytoma	Astrocytoma, anaplastic	NA	tcga_prim	DIFG
709ff388-3764-4251-90b4-88728468e9f1.htseq.counts.gz	TCGA-TM-A84B	TCGA-LGG	Astrocytoma	Astrocytoma, anaplastic	NA	tcga_prim	DIFG
d4eed6a4-986c-409a-8f6c-1ddb00069894.htseq.counts.gz	TCGA-CS-5397	TCGA-LGG	Astrocytoma	Astrocytoma, anaplastic	NA	tcga_prim	DIFG
7206fad1-5da1-4574-862b-837a40be4b7c.htseq.counts.gz	TCGA-E1-A7YN	TCGA-LGG	Astrocytoma	Astrocytoma, anaplastic	NA	tcga_prim	DIFG
765d5d82-7fc1-4ed5-afb4-6b7f5e3aa777.htseq.counts.gz	TCGA-E1-A7YM	TCGA-LGG	Astrocytoma	Astrocytoma, anaplastic	NA	tcga_prim	DIFG
52a0784a-e1fb-4b7c-be95-d7e027fd406b.htseq.counts.gz	TCGA-DU-7012	TCGA-LGG	Astrocytoma	Astrocytoma, anaplastic	NA	tcga_prim	DIFG
d2613681-9368-4ce1-a43d-7d51d5c59098.htseq.counts.gz	TCGA-FG-5963	TCGA-LGG	Astrocytoma	Astrocytoma, anaplastic	NA	tcga_prim	DIFG
9b10bf05-b126-42be-9312-cfbfdc888f3e.htseq.counts.gz	TCGA-FG-6688	TCGA-LGG	Astrocytoma	Astrocytoma, anaplastic	NA	tcga_prim	DIFG
ce6a9f34-cfd5-44f5-a1be-7362aab92a81.htseq.counts.gz	TCGA-TM-A84C	TCGA-LGG	Astrocytoma	Astrocytoma, NOS	NA	tcga_prim	DIFG
5cee6ae7-ec80-473f-ad14-864229265985.htseq.counts.gz	TCGA-E1-A7YK	TCGA-LGG	Astrocytoma	Astrocytoma, anaplastic	NA	tcga_prim	DIFG
dd3a8c82-f5f0-4ef4-9550-2cd2affe9aa9.htseq.counts.gz	TCGA-DU-5847	TCGA-LGG	Astrocytoma	Astrocytoma, anaplastic	NA	tcga_prim	DIFG
880303de-d3d2-4e09-8e67-2f58015da587.htseq.counts.gz	TCGA-S9-A7R7	TCGA-LGG	Astrocytoma	Astrocytoma, NOS	NA	tcga_prim	DIFG
2deb4c12-373c-49e3-ba92-93a64781d7cb.htseq.counts.gz	TCGA-DB-A75P	TCGA-LGG	Astrocytoma	Astrocytoma, NOS	NA	tcga_prim	DIFG
1be9778b-7fa2-4807-b6f4-2eebda72b2e3.htseq.counts.gz	TCGA-FG-A87Q	TCGA-LGG	Astrocytoma	Astrocytoma, anaplastic	NA	tcga_prim	DIFG
3aef67de-8748-404b-bfd2-e0971bd0bbd1.htseq.counts.gz	TCGA-HT-7680	TCGA-LGG	Astrocytoma	Astrocytoma, NOS	NA	tcga_prim	DIFG
62bd5cff-1628-4e6f-a66e-b03123cbf44f.htseq.counts.gz	TCGA-VM-A8CD	TCGA-LGG	Astrocytoma	Astrocytoma, anaplastic	NA	tcga_prim	DIFG
a5882472-4653-44f2-aa1b-514ec25fa5db.htseq.counts.gz	TCGA-S9-A7IX	TCGA-LGG	Astrocytoma	Astrocytoma, anaplastic	NA	tcga_prim	DIFG
d5056524-7846-420f-8705-f67e32b8dfa9.htseq.counts.gz	TCGA-CS-4941	TCGA-LGG	Astrocytoma	Astrocytoma, anaplastic	NA	tcga_prim	DIFG
088af440-646f-4cdd-8767-7b16ba7b4a45.htseq.counts.gz	TCGA-HT-7691	TCGA-LGG	Astrocytoma	Astrocytoma, NOS	NA	tcga_prim	DIFG
c23368b8-76dc-44da-b80e-0a9a32b0ddd3.htseq.counts.gz	TCGA-HT-7854	TCGA-LGG	Astrocytoma	Astrocytoma, NOS	NA	tcga_prim	DIFG
f385c5c4-9ddd-4a31-8297-3e579b4021e0.htseq.counts.gz	TCGA-S9-A6WN	TCGA-LGG	Astrocytoma	Astrocytoma, anaplastic	NA	tcga_prim	DIFG
912ba495-3e5d-45bf-b2aa-a7f8b8a8a2f6.htseq.counts.gz	TCGA-HT-7860	TCGA-LGG	Astrocytoma	Astrocytoma, anaplastic	NA	tcga_prim	DIFG
6fe364fb-d57e-4677-811c-d53535602669.htseq.counts.gz	TCGA-DU-5854	TCGA-LGG	Astrocytoma	Astrocytoma, anaplastic	NA	tcga_prim	DIFG
6ff1b064-1ec6-4575-b8b5-547e2c4cd5fb.htseq.counts.gz	TCGA-HT-8110	TCGA-LGG	Astrocytoma	Astrocytoma, anaplastic	NA	tcga_prim	DIFG
eacbe277-8e24-4098-badf-2caa4993af92.htseq.counts.gz	TCGA-HT-8563	TCGA-LGG	Astrocytoma	Astrocytoma, anaplastic	NA	tcga_prim	DIFG
74a5a6c9-60ff-427d-9797-c4c8888aeeba.htseq.counts.gz	TCGA-QH-A6XC	TCGA-LGG	Astrocytoma	Astrocytoma, anaplastic	NA	tcga_prim	DIFG
337e33d8-d151-4509-8b16-62b288489c4c.htseq.counts.gz	TCGA-QH-A6CX	TCGA-LGG	Astrocytoma	Astrocytoma, NOS	NA	tcga_prim	DIFG
e77be181-c686-4e02-80f6-dac52a80fb26.htseq.counts.gz	TCGA-QH-A6CS	TCGA-LGG	Astrocytoma	Astrocytoma, anaplastic	NA	tcga_prim	DIFG
8e1ffdc2-b7ab-450b-b6da-2234aa78626a.htseq.counts.gz	TCGA-HT-8564	TCGA-LGG	Astrocytoma	Astrocytoma, anaplastic	NA	tcga_prim	DIFG
7aee2f4b-2947-4f23-82c3-a23d31a1aa86.htseq.counts.gz	TCGA-HT-A74H	TCGA-LGG	Astrocytoma	Astrocytoma, anaplastic	NA	tcga_prim	DIFG
bc6825da-98cd-48a2-b0a2-051fa10fa687.htseq.counts.gz	TCGA-HW-A5KK	TCGA-LGG	Astrocytoma	Astrocytoma, anaplastic	NA	tcga_prim	DIFG
7178975e-bf9f-4c9c-99be-016505ad99f4.htseq.counts.gz	TCGA-DU-8158	TCGA-LGG	Astrocytoma	Astrocytoma, anaplastic	NA	tcga_prim	DIFG
63a70793-af6d-4248-9085-5d69276a3fff.htseq.counts.gz	TCGA-DU-7007	TCGA-LGG	Astrocytoma	Astrocytoma, NOS	NA	tcga_prim	DIFG
eb2b4dfc-be1f-4c32-bc9b-3f5af7b817c8.htseq.counts.gz	TCGA-S9-A7R2	TCGA-LGG	Astrocytoma	Astrocytoma, anaplastic	NA	tcga_prim	DIFG
25f5c640-600a-4874-af11-1ff647b0b26d.htseq.counts.gz	TCGA-DU-7290	TCGA-LGG	Astrocytoma	Astrocytoma, anaplastic	NA	tcga_prim	DIFG
d7851974-f928-428c-a2f6-e9fa4886860e.htseq.counts.gz	TCGA-DU-6402	TCGA-LGG	Astrocytoma	Astrocytoma, anaplastic	NA	tcga_prim	DIFG
576016e7-44e7-4b08-82fb-292c888befc6.htseq.counts.gz	TCGA-S9-A6UA	TCGA-LGG	Astrocytoma	Astrocytoma, anaplastic	NA	tcga_prim	DIFG
31ca8045-265b-4b3d-9065-0e2b14174179.htseq.counts.gz	TCGA-E1-A7YL	TCGA-LGG	Astrocytoma	Astrocytoma, anaplastic	NA	tcga_prim	DIFG
5651fc5b-777c-4df9-9c73-70a2211f7814.htseq.counts.gz	TCGA-S9-A6WG	TCGA-LGG	Astrocytoma	Astrocytoma, anaplastic	NA	tcga_prim	DIFG
c93265f6-4603-4a38-b485-4cc6c4fa6871.htseq.counts.gz	TCGA-DU-7006	TCGA-LGG	Astrocytoma	Astrocytoma, anaplastic	NA	tcga_prim	DIFG
a59a3ab2-2bc8-4745-b68c-15339de26484.htseq.counts.gz	TCGA-S9-A6U0	TCGA-LGG	Astrocytoma	Astrocytoma, anaplastic	NA	tcga_prim	DIFG
f1bf5f82-1a74-4404-bcbd-d39f7e25f66e.htseq.counts.gz	TCGA-S9-A6WL	TCGA-LGG	Astrocytoma	Astrocytoma, anaplastic	NA	tcga_prim	DIFG
5503f5cf-5fcd-4780-9d18-1500f25c986c.htseq.counts.gz	TCGA-CS-5394	TCGA-LGG	Astrocytoma	Astrocytoma, anaplastic	NA	tcga_prim	DIFG
61ff3901-ac66-4d13-956b-d66d7f90551f.htseq.counts.gz	TCGA-S9-A6TU	TCGA-LGG	Astrocytoma	Astrocytoma, NOS	NA	tcga_prim	DIFG
900e6a24-1504-4c2d-85dd-b1c6088339b2.htseq.counts.gz	TCGA-HW-8319	TCGA-LGG	Astrocytoma	Astrocytoma, anaplastic	NA	tcga_prim	DIFG
1a78af2c-501b-4ca1-bc21-ffb9dd116afa.htseq.counts.gz	TCGA-DB-5277	TCGA-LGG	Astrocytoma	Astrocytoma, anaplastic	NA	tcga_prim	DIFG
ea5dce6f-9aeb-4cb4-b628-7377621563d5.htseq.counts.gz	TCGA-DU-A5TP	TCGA-LGG	Astrocytoma	Astrocytoma, anaplastic	NA	tcga_prim	DIFG
3a470232-3995-4f88-8850-4d473bd161c0.htseq.counts.gz	TCGA-DB-A4XB	TCGA-LGG	Astrocytoma	Astrocytoma, anaplastic	NA	tcga_prim	DIFG
046e804d-03d5-49c7-abcc-01af7f5a9208.htseq.counts.gz	TCGA-DH-A7UU	TCGA-LGG	Astrocytoma	Astrocytoma, anaplastic	NA	tcga_prim	DIFG
793f0403-166e-4a0c-aa9a-7a57722d8af1.htseq.counts.gz	TCGA-HT-7604	TCGA-LGG	Astrocytoma	Astrocytoma, NOS	NA	tcga_prim	DIFG
0084185c-3a20-4771-a036-5e80a30965ea.htseq.counts.gz	TCGA-DB-A4XD	TCGA-LGG	Astrocytoma	Astrocytoma, anaplastic	NA	tcga_prim	DIFG
533fd3f0-3a2c-4c40-bac0-ef736991829c.htseq.counts.gz	TCGA-DU-A5TW	TCGA-LGG	Astrocytoma	Astrocytoma, anaplastic	NA	tcga_prim	DIFG
49616e1a-59ed-4482-987b-4454fbdeb396.htseq.counts.gz	TCGA-WY-A85C	TCGA-LGG	Astrocytoma	Astrocytoma, NOS	NA	tcga_prim	DIFG
d9da05b2-f648-4d83-90b7-d1b362a6b4cf.htseq.counts.gz	TCGA-DU-A6S7	TCGA-LGG	Astrocytoma	Astrocytoma, anaplastic	NA	tcga_prim	DIFG
785ce6d8-79a1-4478-a516-a6dd263d99d2.htseq.counts.gz	TCGA-DU-A76O	TCGA-LGG	Astrocytoma	Astrocytoma, NOS	NA	tcga_prim	DIFG
dc2e642c-3f24-4445-9665-0adfd1728683.htseq.counts.gz	TCGA-HT-7601	TCGA-LGG	Astrocytoma	Astrocytoma, anaplastic	NA	tcga_prim	DIFG
71e3ff84-ab49-4906-99de-3b873ea04c68.htseq.counts.gz	TCGA-CS-4943	TCGA-LGG	Astrocytoma	Astrocytoma, anaplastic	NA	tcga_prim	DIFG
5ba7a172-7112-4dfc-9744-f60823dc3e98.htseq.counts.gz	TCGA-DU-A7TI	TCGA-LGG	Astrocytoma	Astrocytoma, anaplastic	NA	tcga_prim	DIFG
7e0e2b5e-425e-43b1-b2a4-2ff04c6d0a7d.htseq.counts.gz	TCGA-WY-A85B	TCGA-LGG	Astrocytoma	Astrocytoma, NOS	NA	tcga_prim	DIFG
e74e8b31-0938-4306-b4c5-b73d579f62e6.htseq.counts.gz	TCGA-S9-A7QW	TCGA-LGG	Astrocytoma	Astrocytoma, anaplastic	NA	tcga_prim	DIFG
95aa2890-118d-48a8-a5d2-53caf27528b2.htseq.counts.gz	TCGA-DH-A66D	TCGA-LGG	Astrocytoma	Astrocytoma, anaplastic	NA	tcga_prim	DIFG
6da1dddf-9ad0-47b4-878c-c3ca359371dc.htseq.counts.gz	TCGA-HW-A5KM	TCGA-LGG	Astrocytoma	Astrocytoma, NOS	NA	tcga_prim	DIFG
ba1f00fa-e7d3-47f3-86dd-9bc5af70fbbb.htseq.counts.gz	TCGA-S9-A6WO	TCGA-LGG	Astrocytoma	Astrocytoma, NOS	NA	tcga_prim	DIFG
b4bf1538-0f03-40c9-92cb-076770db992f.htseq.counts.gz	TCGA-E1-5305	TCGA-LGG	Astrocytoma	Astrocytoma, anaplastic	NA	tcga_prim	DIFG
264a885b-95a5-456a-a821-140e65f6c008.htseq.counts.gz	TCGA-HW-8321	TCGA-LGG	Astrocytoma	Astrocytoma, NOS	NA	tcga_prim	DIFG
caee5505-5741-4b98-a941-ed4650493a6c.htseq.counts.gz	TCGA-S9-A7QX	TCGA-LGG	Astrocytoma	Astrocytoma, anaplastic	NA	tcga_prim	DIFG
7b08dca7-e40e-477c-9864-6b6b28974d4a.htseq.counts.gz	TCGA-HT-7855	TCGA-LGG	Astrocytoma	Astrocytoma, anaplastic	NA	tcga_prim	DIFG
28ef82e4-09ff-48d8-8a7f-af955c5662d0.htseq.counts.gz	TCGA-P5-A5EZ	TCGA-LGG	Astrocytoma	Astrocytoma, anaplastic	NA	tcga_prim	DIFG
7a8ea18b-44d2-483d-a343-709e2d3c6d90.htseq.counts.gz	TCGA-HT-7858	TCGA-LGG	Astrocytoma	Astrocytoma, NOS	NA	tcga_prim	DIFG
a6b36743-e54e-443d-bc0e-bf3c4109a9b7.htseq.counts.gz	TCGA-VV-A86M	TCGA-LGG	Astrocytoma	Astrocytoma, anaplastic	NA	tcga_prim	DIFG
2b0512da-1c37-4b3a-8651-4c72c4a8ac84.htseq.counts.gz	TCGA-DH-A66B	TCGA-LGG	Astrocytoma	Astrocytoma, anaplastic	NA	tcga_prim	DIFG
f80f0289-1000-410f-9ff5-5c31916d7a7a.htseq.counts.gz	TCGA-DH-5142	TCGA-LGG	Astrocytoma	Astrocytoma, anaplastic	NA	tcga_prim	DIFG
661fe6f6-26a0-457e-9a24-ae56f0ec9106.htseq.counts.gz	TCGA-VM-A8CH	TCGA-LGG	Astrocytoma	Astrocytoma, NOS	NA	tcga_prim	DIFG
12e75021-20ca-4a2a-af64-f0aa9f6e4fff.htseq.counts.gz	TCGA-S9-A7R4	TCGA-LGG	Astrocytoma	Astrocytoma, anaplastic	NA	tcga_prim	DIFG
fc8d7362-7eb6-42bb-b3eb-dba3053aa381.htseq.counts.gz	TCGA-E1-A7YE	TCGA-LGG	Astrocytoma	Astrocytoma, anaplastic	NA	tcga_prim	DIFG
a486379d-d8b0-4e22-805d-3e1400a6b071.htseq.counts.gz	TCGA-DB-A4XF	TCGA-LGG	Astrocytoma	Astrocytoma, anaplastic	NA	tcga_prim	DIFG
84762203-320a-4ef6-b080-4c2b04b6a619.htseq.counts.gz	TCGA-S9-A7R8	TCGA-LGG	Astrocytoma	Astrocytoma, anaplastic	NA	tcga_prim	DIFG
e1b718ca-2a1d-4270-b6d8-a833c42d7bab.htseq.counts.gz	TCGA-FG-8185	TCGA-LGG	Astrocytoma	Astrocytoma, anaplastic	NA	tcga_prim	DIFG
0b82329b-b34a-4cf5-ae33-f774c6401745.htseq.counts.gz	TCGA-TQ-A7RV	TCGA-LGG	Astrocytoma	Astrocytoma, NOS	NA	tcga_prim	DIFG
1098516b-cf0a-420e-86f0-bba5d868a210.htseq.counts.gz	TCGA-TM-A84Q	TCGA-LGG	Astrocytoma	Astrocytoma, NOS	NA	tcga_prim	DIFG
167b3fae-0a99-4202-94ef-c83648f54fa9.htseq.counts.gz	TCGA-P5-A735	TCGA-LGG	Astrocytoma	Astrocytoma, NOS	NA	tcga_prim	DIFG
473d25c0-b59f-4adf-a385-6a2f71cf5d29.htseq.counts.gz	TCGA-HT-A5RB	TCGA-LGG	Astrocytoma	Astrocytoma, NOS	NA	tcga_prim	DIFG
56ee6383-d0e7-47de-835e-1025614e6578.htseq.counts.gz	TCGA-DU-7298	TCGA-LGG	Astrocytoma	Astrocytoma, anaplastic	NA	tcga_prim	DIFG
b685cad3-11a2-4288-b97f-4a22aec287c9.htseq.counts.gz	TCGA-HW-8320	TCGA-LGG	Astrocytoma	Astrocytoma, anaplastic	NA	tcga_prim	DIFG
c3e167ae-f12e-45f0-90e9-b54a63625dfe.htseq.counts.gz	TCGA-CS-6666	TCGA-LGG	Astrocytoma	Astrocytoma, anaplastic	NA	tcga_prim	DIFG
f8ac5011-0282-42e1-9f6a-57111ee49745.htseq.counts.gz	TCGA-S9-A6U1	TCGA-LGG	Astrocytoma	Astrocytoma, anaplastic	NA	tcga_prim	DIFG
2bbe5f87-d67f-4e30-8f8e-4e2a1cf5b7a3.htseq.counts.gz	TCGA-TM-A7CA	TCGA-LGG	Astrocytoma	Astrocytoma, NOS	NA	tcga_prim	DIFG
242fc0a5-8706-4160-90e5-59af4e0f7239.htseq.counts.gz	TCGA-FG-6691	TCGA-LGG	Astrocytoma	Astrocytoma, NOS	NA	tcga_prim	DIFG
32bdde13-c526-426c-beb6-7d22b63b01c3.htseq.counts.gz	TCGA-S9-A89Z	TCGA-LGG	Astrocytoma	Astrocytoma, anaplastic	NA	tcga_prim	DIFG
171f664b-3226-4944-9219-91d2a7fdfb5f.htseq.counts.gz	TCGA-DB-A75L	TCGA-LGG	Astrocytoma	Astrocytoma, anaplastic	NA	tcga_prim	DIFG
cec26e6a-e7c4-48e6-9f52-0b576e0c53a2.htseq.counts.gz	TCGA-P5-A780	TCGA-LGG	Astrocytoma	Astrocytoma, anaplastic	NA	tcga_prim	DIFG
64177897-ec67-46b9-bf66-f81e6e2ce80e.htseq.counts.gz	TCGA-DU-A5TU	TCGA-LGG	Astrocytoma	Astrocytoma, NOS	NA	tcga_prim	DIFG
93496e7a-eb49-4ec5-9157-3aa84800a4a4.htseq.counts.gz	TCGA-HT-7606	TCGA-LGG	Astrocytoma	Astrocytoma, NOS	NA	tcga_prim	DIFG
20552a71-e597-4d07-9b9a-cb5bacb72222.htseq.counts.gz	TCGA-P5-A5EY	TCGA-LGG	Astrocytoma	Astrocytoma, NOS	NA	tcga_prim	DIFG
0e24bd28-e056-46e9-bb4a-67dff5a4e83c.htseq.counts.gz	TCGA-HT-A5R7	TCGA-LGG	Astrocytoma	Astrocytoma, anaplastic	NA	tcga_prim	DIFG
596f015d-1a06-4dc1-809c-74b21d40362b.htseq.counts.gz	TCGA-E1-A7Z3	TCGA-LGG	Astrocytoma	Astrocytoma, NOS	NA	tcga_prim	DIFG
7e1a0135-78a6-4efe-b55f-13ec5810b0dd.htseq.counts.gz	TCGA-HT-8015	TCGA-LGG	Astrocytoma	Astrocytoma, NOS	NA	tcga_prim	DIFG
a7c0fa0b-3b27-41a5-85cb-4ac5fd9956a5.htseq.counts.gz	TCGA-TM-A7C4	TCGA-LGG	Astrocytoma	Astrocytoma, NOS	NA	tcga_prim	DIFG
386032ae-0a46-4b51-bf6e-987fcf625c10.htseq.counts.gz	TCGA-TM-A7CF	TCGA-LGG	Astrocytoma	Astrocytoma, NOS	NA	tcga_prim	DIFG
46c0799e-b787-4ecf-a987-e1fbe6dc941c.htseq.counts.gz	TCGA-DU-A7TC	TCGA-LGG	Astrocytoma	Astrocytoma, NOS	NA	tcga_prim	DIFG
66eca260-08d5-4f75-aac6-d1844223c35b.htseq.counts.gz	TCGA-DU-7292	TCGA-LGG	Astrocytoma	Astrocytoma, anaplastic	NA	tcga_prim	DIFG
f71f5e59-1803-4eff-864b-47e3eee5690d.htseq.counts.gz	TCGA-HT-A616	TCGA-LGG	Astrocytoma	Astrocytoma, NOS	NA	tcga_prim	DIFG
dad374b6-32b9-4d00-98ca-f7b6b96af805.htseq.counts.gz	TCGA-HT-7607	TCGA-LGG	Astrocytoma	Astrocytoma, NOS	NA	tcga_prim	DIFG
d8e6b946-9f27-4f9a-9a0e-f9eacbf69bc8.htseq.counts.gz	TCGA-WY-A859	TCGA-LGG	Astrocytoma	Astrocytoma, NOS	NA	tcga_prim	DIFG
3e859ca1-a1f6-4979-9a13-629a69373964.htseq.counts.gz	TCGA-HT-7476	TCGA-LGG	Astrocytoma	Astrocytoma, NOS	NA	tcga_prim	DIFG
fc0fd2fd-de1f-4240-870a-7d58fd13c056.htseq.counts.gz	TCGA-S9-A6U5	TCGA-LGG	Astrocytoma	Astrocytoma, NOS	NA	tcga_prim	DIFG
1d607fb7-679e-41cb-afa3-0faec33a1a81.htseq.counts.gz	TCGA-P5-A781	TCGA-LGG	Astrocytoma	Astrocytoma, anaplastic	NA	tcga_prim	DIFG
813fda52-3421-4489-b780-eed81f8bdca7.htseq.counts.gz	TCGA-FG-A60L	TCGA-LGG	Astrocytoma	Astrocytoma, NOS	NA	tcga_prim	DIFG
f72bcdc8-db73-483f-9101-df9646039d2b.htseq.counts.gz	TCGA-WY-A858	TCGA-LGG	Astrocytoma	Astrocytoma, anaplastic	NA	tcga_prim	DIFG
36f0bd31-1f94-4063-8903-42d5bd113d0e.htseq.counts.gz	TCGA-FG-A6J3	TCGA-LGG	Astrocytoma	Astrocytoma, anaplastic	NA	tcga_prim	DIFG
6520f1eb-78e5-4459-b25b-62b5d6696bc0.htseq.counts.gz	TCGA-P5-A72W	TCGA-LGG	Astrocytoma	Astrocytoma, anaplastic	NA	tcga_prim	DIFG
8e75a58b-642a-45be-bae1-0a0f7b75996d.htseq.counts.gz	TCGA-HT-A74O	TCGA-LGG	Astrocytoma	Astrocytoma, anaplastic	NA	tcga_prim	DIFG
e118d1fc-f3ef-4b55-b2b2-ecf510870f8f.htseq.counts.gz	TCGA-VM-A8CF	TCGA-LGG	Astrocytoma	Astrocytoma, anaplastic	NA	tcga_prim	DIFG
30324151-9829-427d-a187-a475fcc86966.htseq.counts.gz	TCGA-VM-A8C9	TCGA-LGG	Astrocytoma	Astrocytoma, NOS	NA	tcga_prim	DIFG
e6ff6ba9-8b49-4af5-80b4-efcc9cc3136b.htseq.counts.gz	TCGA-FG-A4MX	TCGA-LGG	Astrocytoma	Astrocytoma, NOS	NA	tcga_prim	DIFG
1c3cb5b7-2c2c-4edc-a1d0-82e7fc19a63f.htseq.counts.gz	TCGA-RY-A83Z	TCGA-LGG	Astrocytoma	Astrocytoma, anaplastic	NA	tcga_prim	DIFG
b80cedff-e07c-4325-975a-55d1d0bb5afc.htseq.counts.gz	TCGA-HT-A4DS	TCGA-LGG	Astrocytoma	Astrocytoma, anaplastic	NA	tcga_prim	DIFG
902c2bad-434b-47c8-be7b-cbc68b13c7c8.htseq.counts.gz	TCGA-HT-8011	TCGA-LGG	Astrocytoma	Astrocytoma, anaplastic	NA	tcga_prim	DIFG
830e3b4b-04a4-498e-9b66-70b867243b0e.htseq.counts.gz	TCGA-DU-6392	TCGA-LGG	Astrocytoma	Astrocytoma, anaplastic	NA	tcga_prim	DIFG
c7065c8e-db39-423d-a346-a0479be4d54b.htseq.counts.gz	TCGA-HT-7477	TCGA-LGG	Astrocytoma	Astrocytoma, anaplastic	NA	tcga_prim	DIFG
2fafd7bb-e8ce-4b03-8607-cf6cb2a2119a.htseq.counts.gz	TCGA-S9-A7IS	TCGA-LGG	Astrocytoma	Astrocytoma, anaplastic	NA	tcga_prim	DIFG
edfac2ec-e503-4e6a-aba7-33fcb0cb617f.htseq.counts.gz	TCGA-P5-A5EU	TCGA-LGG	Astrocytoma	Astrocytoma, anaplastic	NA	tcga_prim	DIFG
7dd9bc72-4979-4d27-af6f-638b226d37d5.htseq.counts.gz	TCGA-HT-A61B	TCGA-LGG	Astrocytoma	Astrocytoma, anaplastic	NA	tcga_prim	DIFG
1dd370cb-f30b-4054-b5b8-1bfb0a5c35d3.htseq.counts.gz	TCGA-FG-A87N	TCGA-LGG	Astrocytoma	Astrocytoma, anaplastic	NA	tcga_prim	DIFG
fdbf3f95-73d4-4bd3-88b2-d2bd9517450b.htseq.counts.gz	TCGA-E1-5304	TCGA-LGG	Astrocytoma	Astrocytoma, anaplastic	NA	tcga_prim	DIFG
d6478e3f-149e-4b99-82c2-182405f1040b.htseq.counts.gz	TCGA-E1-A7YI	TCGA-LGG	Astrocytoma	Astrocytoma, anaplastic	NA	tcga_prim	DIFG
b2bdabac-64e2-4a8c-8062-5b7d064f1a15.htseq.counts.gz	TCGA-TM-A84I	TCGA-LGG	Astrocytoma	Astrocytoma, anaplastic	NA	tcga_prim	DIFG
34c48a6e-1714-4871-aa8f-7d39dd8fe78e.htseq.counts.gz	TCGA-DU-7010	TCGA-LGG	Astrocytoma	Astrocytoma, anaplastic	NA	tcga_prim	DIFG
59103ebb-e5dd-45db-b921-d8ec553f6663.htseq.counts.gz	TCGA-HT-7857	TCGA-LGG	Astrocytoma	Astrocytoma, anaplastic	NA	tcga_prim	DIFG
ed4297ed-e6f1-460f-af85-2bb2dd2e6670.htseq.counts.gz	TCGA-HT-7485	TCGA-LGG	Astrocytoma	Astrocytoma, NOS	NA	tcga_prim	DIFG
5f26c44a-bfe6-4cad-b3f1-aed7bd9ff9ba.htseq.counts.gz	TCGA-S9-A6U6	TCGA-LGG	Astrocytoma	Astrocytoma, anaplastic	NA	tcga_prim	DIFG
1352fffb-fd4a-473f-aab6-848f5ba25b87.htseq.counts.gz	TCGA-S9-A89V	TCGA-LGG	Astrocytoma	Astrocytoma, anaplastic	NA	tcga_prim	DIFG
321a6d76-8c6d-4aac-b597-d45ae299d6a6.htseq.counts.gz	TCGA-FG-7636	TCGA-LGG	Astrocytoma	Astrocytoma, anaplastic	NA	tcga_prim	DIFG
6e5b77f6-07d2-4bb3-8356-9a96bfa9b9e1.htseq.counts.gz	TCGA-DB-A75M	TCGA-LGG	Astrocytoma	Astrocytoma, NOS	NA	tcga_prim	DIFG
d71b02eb-728f-4137-be43-36119a57be53.htseq.counts.gz	TCGA-FG-6689	TCGA-LGG	Astrocytoma	Astrocytoma, NOS	NA	tcga_prim	DIFG
830388bc-1590-4c07-9eec-a6f7c333f2b5.htseq.counts.gz	TCGA-S9-A6TZ	TCGA-LGG	Astrocytoma	Astrocytoma, NOS	NA	tcga_prim	DIFG
dde393cc-d889-4a29-ace8-46eb0919286a.htseq.counts.gz	TCGA-HW-7493	TCGA-LGG	Astrocytoma	Astrocytoma, NOS	NA	tcga_prim	DIFG
332ae23a-a860-438a-be1b-9dcb4e34bfed.htseq.counts.gz	TCGA-DB-A75O	TCGA-LGG	Astrocytoma	Astrocytoma, anaplastic	NA	tcga_prim	DIFG
60fd76fd-8522-497d-b631-e550988a1064.htseq.counts.gz	TCGA-S9-A6TS	TCGA-LGG	Astrocytoma	Astrocytoma, anaplastic	NA	tcga_prim	DIFG
69cef3f7-d653-4ff2-88fc-a1276ef02096.htseq.counts.gz	TCGA-RY-A843	TCGA-LGG	Astrocytoma	Astrocytoma, anaplastic	NA	tcga_prim	DIFG
8a24d983-1fc9-4f5d-8fe8-aa4ed2a21f7a.htseq.counts.gz	TCGA-S9-A6U8	TCGA-LGG	Astrocytoma	Astrocytoma, NOS	NA	tcga_prim	DIFG
d7e75678-e5e7-490b-8c2b-babc7a46cce1.htseq.counts.gz	TCGA-F6-A8O4	TCGA-LGG	Astrocytoma	Astrocytoma, NOS	NA	tcga_prim	DIFG
24df95bd-64ac-417c-ad0e-2dc3e1729843.htseq.counts.gz	TCGA-E1-A7Z6	TCGA-LGG	Astrocytoma	Astrocytoma, NOS	NA	tcga_prim	DIFG
50e551a4-06dc-4bf4-a979-2552f1103f38.htseq.counts.gz	TCGA-CS-6290	TCGA-LGG	Astrocytoma	Astrocytoma, anaplastic	NA	tcga_prim	DIFG
f05cd785-0dca-4848-8e7a-dc5118d1cfa8.htseq.counts.gz	TCGA-DB-A64X	TCGA-LGG	Astrocytoma	Astrocytoma, anaplastic	NA	tcga_prim	DIFG
03d786fe-f84f-4675-9d9c-dfc8801d4981.htseq.counts.gz	TCGA-E1-A7Z4	TCGA-LGG	Astrocytoma	Astrocytoma, NOS	NA	tcga_prim	DIFG
f46c60c0-0173-4c2b-99d1-293e0e0304bb.htseq.counts.gz	TCGA-P5-A736	TCGA-LGG	Astrocytoma	Astrocytoma, anaplastic	NA	tcga_prim	DIFG
22e30b10-13ff-4b11-bf2a-ff5aac4519ee.htseq.counts.gz	TCGA-TM-A84F	TCGA-LGG	Astrocytoma	Astrocytoma, anaplastic	NA	tcga_prim	DIFG
2628028c-2c0c-48d3-adc4-1917563f2b94.htseq.counts.gz	TCGA-CS-5393	TCGA-LGG	Astrocytoma	Astrocytoma, anaplastic	NA	tcga_prim	DIFG
2ad0717e-8acd-4a2a-b119-9779a0848fbd.htseq.counts.gz	TCGA-HT-7884	TCGA-LGG	Astrocytoma	Astrocytoma, NOS	NA	tcga_prim	DIFG
430accb2-dcaa-4d25-9405-e8ef97126eb4.htseq.counts.gz	TCGA-S9-A6U9	TCGA-LGG	Astrocytoma	Astrocytoma, anaplastic	NA	tcga_prim	DIFG
f8fbe8b1-7831-4853-8dfd-be977f3a5da0.htseq.counts.gz	TCGA-E1-A7YH	TCGA-LGG	Astrocytoma	Astrocytoma, anaplastic	NA	tcga_prim	DIFG
2c804244-7005-4889-8504-396af30a3487.htseq.counts.gz	TCGA-P5-A733	TCGA-LGG	Astrocytoma	Astrocytoma, NOS	NA	tcga_prim	DIFG
bd9949b8-2b83-412c-be3f-64d2af581660.htseq.counts.gz	TCGA-P5-A72X	TCGA-LGG	Astrocytoma	Astrocytoma, anaplastic	NA	tcga_prim	DIFG
5d57e2e2-a409-4392-8ea8-900a08a25a6f.htseq.counts.gz	TCGA-E1-5307	TCGA-LGG	Astrocytoma	Astrocytoma, anaplastic	NA	tcga_prim	DIFG
db5430ee-0016-4d9a-954c-a7845ab22ae2.htseq.counts.gz	TCGA-P5-A5F2	TCGA-LGG	Astrocytoma	Astrocytoma, NOS	NA	tcga_prim	DIFG
37864a32-7a16-405c-983b-200380f15883.htseq.counts.gz	TCGA-P5-A5F1	TCGA-LGG	Astrocytoma	Astrocytoma, NOS	NA	tcga_prim	DIFG
0243542a-1e38-475f-91b9-024c02732890.htseq.counts.gz	TCGA-WH-A86K	TCGA-LGG	Astrocytoma	Astrocytoma, NOS	NA	tcga_prim	DIFG
05d24fd7-2dbf-40b8-bea8-80e067975af8.htseq.counts.gz	TCGA-CS-4944	TCGA-LGG	Astrocytoma	Astrocytoma, NOS	NA	tcga_prim	DIFG
e46e7af6-cbb2-4cb2-a1ec-47b68796cbd3.htseq.counts.gz	TCGA-HT-A618	TCGA-LGG	Astrocytoma	Astrocytoma, anaplastic	NA	tcga_prim	DIFG
36d93788-b7a9-4866-98aa-2c83befd9917.htseq.counts.gz	TCGA-S9-A7R3	TCGA-LGG	Astrocytoma	Astrocytoma, NOS	NA	tcga_prim	DIFG
4735d028-a909-4e63-b098-0a0085848b5f.htseq.counts.gz	TCGA-HT-7478	TCGA-LGG	Astrocytoma	Astrocytoma, NOS	NA	tcga_prim	DIFG
e2a56cc0-714e-4e7d-9c32-53e36e207c6b.htseq.counts.gz	TCGA-P5-A5EW	TCGA-LGG	Astrocytoma	Astrocytoma, NOS	NA	tcga_prim	DIFG
0a125b8b-b9b7-4dfd-8ec0-705d996ec954.htseq.counts.gz	TCGA-P5-A5EV	TCGA-LGG	Astrocytoma	Astrocytoma, NOS	NA	tcga_prim	DIFG
c5be9ea4-315d-4675-ad8e-269e44b7b77c.htseq.counts.gz	TCGA-E1-5303	TCGA-LGG	Astrocytoma	Astrocytoma, anaplastic	NA	tcga_prim	DIFG
1b12501f-bd07-40ea-a763-1eca71f2123c.htseq.counts.gz	TCGA-HT-7479	TCGA-LGG	Astrocytoma	Astrocytoma, anaplastic	NA	tcga_prim	DIFG
52771923-0324-47c6-a03a-d63d92834200.htseq.counts.gz	TCGA-HW-7490	TCGA-LGG	Astrocytoma	Astrocytoma, NOS	NA	tcga_prim	DIFG
d51ed806-3b5c-435f-ba20-cf736601e7e2.htseq.counts.gz	TCGA-E1-5302	TCGA-LGG	Astrocytoma	Astrocytoma, anaplastic	NA	tcga_prim	DIFG
53cd4bb4-5c52-46b6-a37c-c442b536c5e4.htseq.counts.gz	TCGA-HW-A5KL	TCGA-LGG	Astrocytoma	Astrocytoma, NOS	NA	tcga_prim	DIFG
9bc967f6-6bf6-482b-b585-4ce1e5e73f5b.htseq.counts.gz	TCGA-WY-A85A	TCGA-LGG	Astrocytoma	Astrocytoma, NOS	NA	tcga_prim	DIFG
5a32a037-40c9-47d2-afa3-d853571402ea.htseq.counts.gz	TCGA-S9-A7IZ	TCGA-LGG	Astrocytoma	Astrocytoma, anaplastic	NA	tcga_prim	DIFG
88956de1-e6a5-425d-b7dc-2e095c7effee.htseq.counts.gz	TCGA-DH-A7UT	TCGA-LGG	Astrocytoma	Astrocytoma, anaplastic	NA	tcga_prim	DIFG
50bd1c24-a31a-4d5d-8302-e47c32115783.htseq.counts.gz	TCGA-CS-4942	TCGA-LGG	Astrocytoma	Astrocytoma, anaplastic	NA	tcga_prim	DIFG
d2fc34db-a3e5-4972-86af-d8dd4f710f11.htseq.counts.gz	TCGA-HT-7686	TCGA-LGG	Astrocytoma	Astrocytoma, anaplastic	NA	tcga_prim	DIFG
bd2de7d4-43e6-44a9-acc4-98934dab93a1.htseq.counts.gz	TCGA-DB-5273	TCGA-LGG	Astrocytoma	Astrocytoma, anaplastic	NA	tcga_prim	DIFG
945e476c-814f-4e6a-8841-b28c62f1b82c.htseq.counts.gz	TCGA-CS-6667	TCGA-LGG	Astrocytoma	Astrocytoma, NOS	NA	tcga_prim	DIFG
c3655184-869f-4099-9ce2-6d560914af7e.htseq.counts.gz	TCGA-DU-7299	TCGA-LGG	Astrocytoma	Astrocytoma, anaplastic	NA	tcga_prim	DIFG
ec7f69e9-13b8-4880-ba63-4319810f1d4f.htseq.counts.gz	TCGA-CS-4938	TCGA-LGG	Astrocytoma	Astrocytoma, NOS	NA	tcga_prim	DIFG
bcfb6a29-0167-44f4-9a5b-eb28b248fc1e.htseq.counts.gz	TCGA-DH-A7UV	TCGA-LGG	Astrocytoma	Astrocytoma, anaplastic	NA	tcga_prim	DIFG
90767683-f174-4f81-af32-80430d92f1d7.htseq.counts.gz	TCGA-DU-A7TD	TCGA-LGG	Oligoastrocytoma	Mixed glioma	NA	tcga_prim	DIFG
57a77d9e-c513-475f-bd5d-896d28b19ac1.htseq.counts.gz	TCGA-FG-A70Z	TCGA-LGG	Oligoastrocytoma	Mixed glioma	NA	tcga_prim	DIFG
bd72ce70-2dc6-47b6-8f3a-2b5872672c44.htseq.counts.gz	TCGA-DU-6406	TCGA-LGG	Oligoastrocytoma	Mixed glioma	NA	tcga_prim	DIFG
3363925f-fbd0-46bb-a8cb-07f0fa167be7.htseq.counts.gz	TCGA-FG-A4MW	TCGA-LGG	Oligoastrocytoma	Mixed glioma	NA	tcga_prim	DIFG
6070b63e-a8f5-4b9b-9c1c-dd2c33fce225.htseq.counts.gz	TCGA-QH-A6CV	TCGA-LGG	Oligoastrocytoma	Mixed glioma	NA	tcga_prim	DIFG
dfb41de0-fd76-4884-aa76-5b0677bfeb7c.htseq.counts.gz	TCGA-FG-A4MU	TCGA-LGG	Oligoastrocytoma	Mixed glioma	NA	tcga_prim	DIFG
2eb90caf-5d1f-48c0-b0c6-8d13c6ef7a4c.htseq.counts.gz	TCGA-DU-5852	TCGA-LGG	Oligoastrocytoma	Mixed glioma	NA	tcga_prim	DIFG
246ed833-5a5e-4c68-8ba9-cc42538ba5b7.htseq.counts.gz	TCGA-DU-8161	TCGA-LGG	Oligoastrocytoma	Mixed glioma	NA	tcga_prim	DIFG
28ec98cf-4eb2-4da6-9752-2764142e8f72.htseq.counts.gz	TCGA-DB-A64O	TCGA-LGG	Oligoastrocytoma	Mixed glioma	NA	tcga_prim	DIFG
d1809e31-9cd9-482b-8354-74df0a7841c0.htseq.counts.gz	TCGA-P5-A731	TCGA-LGG	Oligoastrocytoma	Mixed glioma	NA	tcga_prim	DIFG
c9fd03f1-79d8-420c-a717-44615755c385.htseq.counts.gz	TCGA-CS-6186	TCGA-LGG	Oligoastrocytoma	Mixed glioma	NA	tcga_prim	DIFG
e6a5e660-9928-40e9-bc03-3ab31c3c700c.htseq.counts.gz	TCGA-TQ-A7RP	TCGA-LGG	Oligoastrocytoma	Mixed glioma	NA	tcga_prim	DIFG
1e203b72-11b6-4188-95e6-c4989c40e824.htseq.counts.gz	TCGA-S9-A6TV	TCGA-LGG	Oligoastrocytoma	Mixed glioma	NA	tcga_prim	DIFG
1ad4c474-a8d9-481a-8298-b492c514245a.htseq.counts.gz	TCGA-P5-A730	TCGA-LGG	Oligoastrocytoma	Mixed glioma	NA	tcga_prim	DIFG
b8592487-a20c-4d25-9131-51315d342a22.htseq.counts.gz	TCGA-TM-A7C5	TCGA-LGG	Oligoastrocytoma	Mixed glioma	NA	tcga_prim	DIFG
467718bf-e07c-455f-9268-032a26cd0b84.htseq.counts.gz	TCGA-P5-A77W	TCGA-LGG	Oligoastrocytoma	Mixed glioma	NA	tcga_prim	DIFG
1d2a319d-c437-4479-9df8-dfbb040070b2.htseq.counts.gz	TCGA-QH-A6CZ	TCGA-LGG	Oligoastrocytoma	Mixed glioma	NA	tcga_prim	DIFG
89605d6f-4907-413d-a170-c53590b18e7d.htseq.counts.gz	TCGA-FG-7637	TCGA-LGG	Oligoastrocytoma	Mixed glioma	NA	tcga_prim	DIFG
78f9e89e-9447-4698-a79e-7acd0cb02927.htseq.counts.gz	TCGA-DB-A64W	TCGA-LGG	Oligoastrocytoma	Mixed glioma	NA	tcga_prim	DIFG
d6b2870c-f174-4b63-957b-f8729bf54f07.htseq.counts.gz	TCGA-VV-A829	TCGA-LGG	Oligoastrocytoma	Mixed glioma	NA	tcga_prim	DIFG
c8b0b372-1359-4415-a11c-8cd6d60d03ea.htseq.counts.gz	TCGA-S9-A6WH	TCGA-LGG	Oligoastrocytoma	Mixed glioma	NA	tcga_prim	DIFG
7af74300-2523-414f-8844-03d71929160a.htseq.counts.gz	TCGA-HT-8013	TCGA-LGG	Oligoastrocytoma	Mixed glioma	NA	tcga_prim	DIFG
08fef39c-39be-41a8-80a9-be817d5ce44e.htseq.counts.gz	TCGA-TQ-A7RH	TCGA-LGG	Oligoastrocytoma	Mixed glioma	NA	tcga_prim	DIFG
da618276-f970-402d-a9fa-4c98e951557f.htseq.counts.gz	TCGA-DB-A64S	TCGA-LGG	Oligoastrocytoma	Mixed glioma	NA	tcga_prim	DIFG
8c39bcac-282f-4ea4-84ae-821f9a147344.htseq.counts.gz	TCGA-DU-8167	TCGA-LGG	Oligoastrocytoma	Mixed glioma	NA	tcga_prim	DIFG
9ffbc5a2-a358-402c-88be-39c4b81e1b76.htseq.counts.gz	TCGA-DU-8166	TCGA-LGG	Oligoastrocytoma	Mixed glioma	NA	tcga_prim	DIFG
2d10204b-9957-483b-8b73-e87f24942d53.htseq.counts.gz	TCGA-DU-A7T8	TCGA-LGG	Oligoastrocytoma	Mixed glioma	NA	tcga_prim	DIFG
5ddf7c5c-a502-440a-826b-702ae27a21fe.htseq.counts.gz	TCGA-DU-8163	TCGA-LGG	Oligoastrocytoma	Mixed glioma	NA	tcga_prim	DIFG
8f6ec7f3-e417-4978-b866-ca4e488fada5.htseq.counts.gz	TCGA-HT-7879	TCGA-LGG	Oligoastrocytoma	Mixed glioma	NA	tcga_prim	DIFG
1ecf2ab6-9aea-4178-81f0-3c486bf51e9e.htseq.counts.gz	TCGA-TQ-A7RK	TCGA-LGG	Oligoastrocytoma	Oligodendroglioma, NOS	NA	tcga_prim	DIFG
ddcfa6fc-4b82-4c8e-a53d-49b50cf3480e.htseq.counts.gz	TCGA-QH-A6CW	TCGA-LGG	Oligoastrocytoma	Mixed glioma	NA	tcga_prim	DIFG
b9d9d949-de26-4f6b-b0f8-b182ca8bd38c.htseq.counts.gz	TCGA-TM-A84H	TCGA-LGG	Oligoastrocytoma	Mixed glioma	NA	tcga_prim	DIFG
60e0a6b3-0888-482f-8ba4-eecfbb301e40.htseq.counts.gz	TCGA-DB-5281	TCGA-LGG	Oligoastrocytoma	Mixed glioma	NA	tcga_prim	DIFG
a308164e-b7e8-404f-bac2-72f586f25e78.htseq.counts.gz	TCGA-HT-7690	TCGA-LGG	Oligoastrocytoma	Mixed glioma	NA	tcga_prim	DIFG
cfd39475-36d0-415f-8905-5c4b88fca039.htseq.counts.gz	TCGA-TM-A84T	TCGA-LGG	Oligoastrocytoma	Mixed glioma	NA	tcga_prim	DIFG
8accba46-b636-43dd-a631-16c2b324a05b.htseq.counts.gz	TCGA-DU-5855	TCGA-LGG	Oligoastrocytoma	Mixed glioma	NA	tcga_prim	DIFG
fa494945-f07e-460b-b287-72e727073a57.htseq.counts.gz	TCGA-QH-A6X3	TCGA-LGG	Oligoastrocytoma	Mixed glioma	NA	tcga_prim	DIFG
1963532e-4ac8-4db5-afeb-2227220a5560.htseq.counts.gz	TCGA-FN-7833	TCGA-LGG	Oligoastrocytoma	Mixed glioma	NA	tcga_prim	DIFG
a35bbf54-3c3d-48b9-bd40-7470212fcae5.htseq.counts.gz	TCGA-DB-5275	TCGA-LGG	Oligoastrocytoma	Mixed glioma	NA	tcga_prim	DIFG
aaa763af-c45c-4b40-9517-c616ad0ff5a8.htseq.counts.gz	TCGA-HT-7873	TCGA-LGG	Oligoastrocytoma	Mixed glioma	NA	tcga_prim	DIFG
6578ea58-0e5d-43aa-927a-7ac53e1df985.htseq.counts.gz	TCGA-E1-5322	TCGA-LGG	Oligoastrocytoma	Mixed glioma	NA	tcga_prim	DIFG
bd118e30-6764-4adb-8a5e-0a80bd6c6d74.htseq.counts.gz	TCGA-FG-5965	TCGA-LGG	Oligoastrocytoma	Mixed glioma	NA	tcga_prim	DIFG
fedabcb6-dbe9-4f11-9a97-31ad851a0f32.htseq.counts.gz	TCGA-HT-7483	TCGA-LGG	Oligoastrocytoma	Mixed glioma	NA	tcga_prim	DIFG
21badc40-5fb8-496d-a3e6-4f0704500a5d.htseq.counts.gz	TCGA-DU-6396	TCGA-LGG	Oligoastrocytoma	Mixed glioma	NA	tcga_prim	DIFG
80227c60-6114-47b0-bc9a-50a619b3c6a2.htseq.counts.gz	TCGA-DU-6542	TCGA-LGG	Oligoastrocytoma	Mixed glioma	NA	tcga_prim	DIFG
0beefdf8-588b-4e3f-9512-3bdc75794faa.htseq.counts.gz	TCGA-WY-A85E	TCGA-LGG	Oligoastrocytoma	Mixed glioma	NA	tcga_prim	DIFG
eb5e2fa5-198c-4292-9116-9a75d4384423.htseq.counts.gz	TCGA-DB-A4XE	TCGA-LGG	Oligoastrocytoma	Mixed glioma	NA	tcga_prim	DIFG
26657d0d-1568-4268-92f3-817d4b360f2d.htseq.counts.gz	TCGA-HW-7489	TCGA-LGG	Oligoastrocytoma	Mixed glioma	NA	tcga_prim	DIFG
33958341-98b9-4bfa-89d3-fd087a7ef1e4.htseq.counts.gz	TCGA-S9-A6WI	TCGA-LGG	Oligoastrocytoma	Mixed glioma	NA	tcga_prim	DIFG
af54d579-e74f-49b2-a7f1-3f8406e6ff0e.htseq.counts.gz	TCGA-FG-8181	TCGA-LGG	Oligoastrocytoma	Mixed glioma	NA	tcga_prim	DIFG
08b79dc0-b0e0-4053-93f5-e4a4e850a4ff.htseq.counts.gz	TCGA-HT-7610	TCGA-LGG	Oligoastrocytoma	Mixed glioma	NA	tcga_prim	DIFG
f053f20c-775d-43aa-bfcf-cf816cc0dc2e.htseq.counts.gz	TCGA-FG-7643	TCGA-LGG	Oligoastrocytoma	Mixed glioma	NA	tcga_prim	DIFG
f1a1f6c4-a95c-4e10-b699-8939cfd671b0.htseq.counts.gz	TCGA-QH-A6CY	TCGA-LGG	Oligoastrocytoma	Mixed glioma	NA	tcga_prim	DIFG
3a002b22-8465-4634-a35f-fe5c5940e43e.htseq.counts.gz	TCGA-HT-7475	TCGA-LGG	Oligoastrocytoma	Mixed glioma	NA	tcga_prim	DIFG
b5b997f7-28d0-43aa-a4d5-c21cb42b5c05.htseq.counts.gz	TCGA-HT-7474	TCGA-LGG	Oligoastrocytoma	Mixed glioma	NA	tcga_prim	DIFG
c43bb464-e04b-4867-9b4a-ef664d2d6bfb.htseq.counts.gz	TCGA-S9-A7IQ	TCGA-LGG	Oligoastrocytoma	Mixed glioma	NA	tcga_prim	DIFG
23c68fb3-de52-4281-b24f-78a9341f9cbd.htseq.counts.gz	TCGA-FG-A713	TCGA-LGG	Oligoastrocytoma	Mixed glioma	NA	tcga_prim	DIFG
ce63f5a8-8633-4782-b2d1-0979431449f5.htseq.counts.gz	TCGA-DB-5270	TCGA-LGG	Oligoastrocytoma	Mixed glioma	NA	tcga_prim	DIFG
125d935b-f418-4314-bc31-720b83c93d8a.htseq.counts.gz	TCGA-HT-8018	TCGA-LGG	Oligoastrocytoma	Mixed glioma	NA	tcga_prim	DIFG
cf088e28-2649-4794-b2a9-e8b0213e600d.htseq.counts.gz	TCGA-HT-7880	TCGA-LGG	Oligoastrocytoma	Mixed glioma	NA	tcga_prim	DIFG
43b9b0af-ba53-4e7c-90c8-8663b581e523.htseq.counts.gz	TCGA-DU-A6S6	TCGA-LGG	Oligoastrocytoma	Mixed glioma	NA	tcga_prim	DIFG
e74a575b-5045-4727-b6c7-304e7afc77da.htseq.counts.gz	TCGA-DU-8162	TCGA-LGG	Oligoastrocytoma	Mixed glioma	NA	tcga_prim	DIFG
657800a4-3bb0-4fef-8462-17a3565eb5b5.htseq.counts.gz	TCGA-HT-7608	TCGA-LGG	Oligoastrocytoma	Mixed glioma	NA	tcga_prim	DIFG
f7182de7-067e-467b-af88-790ad3e63eec.htseq.counts.gz	TCGA-P5-A77X	TCGA-LGG	Oligoastrocytoma	Mixed glioma	NA	tcga_prim	DIFG
534363d1-ae75-4144-b9a1-fdefbb51f4e4.htseq.counts.gz	TCGA-P5-A737	TCGA-LGG	Oligoastrocytoma	Mixed glioma	NA	tcga_prim	DIFG
f81798b2-8072-439f-b0a4-3268e5453188.htseq.counts.gz	TCGA-DB-A75K	TCGA-LGG	Oligoastrocytoma	Mixed glioma	NA	tcga_prim	DIFG
930cf31a-dd87-4988-8c43-5acec531c946.htseq.counts.gz	TCGA-TQ-A7RG	TCGA-LGG	Oligoastrocytoma	Mixed glioma	NA	tcga_prim	DIFG
d55ac738-46b4-4e3e-b9e8-96969bfdda3a.htseq.counts.gz	TCGA-DB-A64U	TCGA-LGG	Oligoastrocytoma	Mixed glioma	NA	tcga_prim	DIFG
ffd727c7-0c28-4594-a5f1-689c62f2661d.htseq.counts.gz	TCGA-DB-A4XH	TCGA-LGG	Oligoastrocytoma	Mixed glioma	NA	tcga_prim	DIFG
80229119-5a29-4e00-b20a-469bf82011ee.htseq.counts.gz	TCGA-FG-8186	TCGA-LGG	Oligoastrocytoma	Mixed glioma	NA	tcga_prim	DIFG
53db73d4-b45c-46d9-99be-2f9588c017a0.htseq.counts.gz	TCGA-S9-A7QY	TCGA-LGG	Oligoastrocytoma	Mixed glioma	NA	tcga_prim	DIFG
e11893ad-2f46-4f9f-9fe3-56fe68349228.htseq.counts.gz	TCGA-QH-A6X4	TCGA-LGG	Oligoastrocytoma	Mixed glioma	NA	tcga_prim	DIFG
59457f9e-5d93-4ed9-bff7-f26019672fc0.htseq.counts.gz	TCGA-QH-A6X5	TCGA-LGG	Oligoastrocytoma	Mixed glioma	NA	tcga_prim	DIFG
155f0f8e-9af5-452a-92ee-8b49d5df864e.htseq.counts.gz	TCGA-DB-A64Q	TCGA-LGG	Oligoastrocytoma	Mixed glioma	NA	tcga_prim	DIFG
8f2a06de-5161-4859-b4fe-339158587b7f.htseq.counts.gz	TCGA-FG-A60K	TCGA-LGG	Oligoastrocytoma	Mixed glioma	NA	tcga_prim	DIFG
c34cfde5-3644-4763-a56a-9322678b9bb0.htseq.counts.gz	TCGA-HT-A74L	TCGA-LGG	Oligoastrocytoma	Mixed glioma	NA	tcga_prim	DIFG
476208eb-4e3f-4b38-9931-bfac48d41b1b.htseq.counts.gz	TCGA-FG-8187	TCGA-LGG	Oligoastrocytoma	Mixed glioma	NA	tcga_prim	DIFG
6b80ab23-66f8-47c8-9dcf-5f91a4c31c54.htseq.counts.gz	TCGA-KT-A74X	TCGA-LGG	Oligoastrocytoma	Mixed glioma	NA	tcga_prim	DIFG
70c9897f-da8a-47fb-8f4e-cd725aa7355c.htseq.counts.gz	TCGA-S9-A7IY	TCGA-LGG	Oligoastrocytoma	Mixed glioma	NA	tcga_prim	DIFG
46b407bb-afbf-46f2-8499-a86711bc95e7.htseq.counts.gz	TCGA-HT-7681	TCGA-LGG	Oligoastrocytoma	Mixed glioma	NA	tcga_prim	DIFG
026a42e7-aae9-4d96-9e5a-e6159f94db11.htseq.counts.gz	TCGA-TQ-A7RO	TCGA-LGG	Oligoastrocytoma	Mixed glioma	NA	tcga_prim	DIFG
8b6a624a-d073-42c6-be72-21683f9c8626.htseq.counts.gz	TCGA-S9-A6WP	TCGA-LGG	Oligoastrocytoma	Mixed glioma	NA	tcga_prim	DIFG
db17e1af-915c-47f9-88dd-519b5303d3f0.htseq.counts.gz	TCGA-IK-8125	TCGA-LGG	Oligoastrocytoma	Mixed glioma	NA	tcga_prim	DIFG
3a3d87aa-fa19-4300-9f56-3af855af8f09.htseq.counts.gz	TCGA-DB-A4XA	TCGA-LGG	Oligoastrocytoma	Mixed glioma	NA	tcga_prim	DIFG
8226387e-d9c8-4d0e-ae5a-e50c4109037d.htseq.counts.gz	TCGA-HT-7692	TCGA-LGG	Oligoastrocytoma	Mixed glioma	NA	tcga_prim	DIFG
dc7baaa5-be9b-40dd-8b67-5304e2b71379.htseq.counts.gz	TCGA-DU-A5TR	TCGA-LGG	Oligoastrocytoma	Mixed glioma	NA	tcga_prim	DIFG
f985e2f8-4375-4fda-a0c3-18030a146040.htseq.counts.gz	TCGA-DB-5274	TCGA-LGG	Oligoastrocytoma	Mixed glioma	NA	tcga_prim	DIFG
0717d8b6-62aa-496e-9b0e-9ef841dec86e.htseq.counts.gz	TCGA-HT-7684	TCGA-LGG	Oligoastrocytoma	Mixed glioma	NA	tcga_prim	DIFG
4d5f045c-dbc5-4b89-b84e-6537a0c97e13.htseq.counts.gz	TCGA-QH-A65X	TCGA-LGG	Oligoastrocytoma	Mixed glioma	NA	tcga_prim	DIFG
dfd57ac5-6b4c-4010-95f5-a133994dd4d7.htseq.counts.gz	TCGA-TQ-A7RM	TCGA-LGG	Oligoastrocytoma	Mixed glioma	NA	tcga_prim	DIFG
35d0022b-f677-4340-a3db-c6558782b9d7.htseq.counts.gz	TCGA-DU-6403	TCGA-LGG	Oligoastrocytoma	Mixed glioma	NA	tcga_prim	DIFG
9b09de85-1cd6-472f-bac8-de05c101f4cb.htseq.counts.gz	TCGA-DH-5140	TCGA-LGG	Oligoastrocytoma	Mixed glioma	NA	tcga_prim	DIFG
099a8f8b-cc60-4720-8ff5-b025b34f1173.htseq.counts.gz	TCGA-E1-A7YV	TCGA-LGG	Oligoastrocytoma	Mixed glioma	NA	tcga_prim	DIFG
cd5f0be9-9011-4826-99bc-2850f878ee4e.htseq.counts.gz	TCGA-E1-A7YW	TCGA-LGG	Oligoastrocytoma	Mixed glioma	NA	tcga_prim	DIFG
5af50081-3cae-41c5-8906-2c4004cc8bb5.htseq.counts.gz	TCGA-DU-7304	TCGA-LGG	Oligoastrocytoma	Mixed glioma	NA	tcga_prim	DIFG
3a298afd-0430-45b8-8276-00ef1f8dfc81.htseq.counts.gz	TCGA-QH-A6XA	TCGA-LGG	Oligoastrocytoma	Mixed glioma	NA	tcga_prim	DIFG
2c387296-bdce-42aa-8b52-f36eb930ce19.htseq.counts.gz	TCGA-QH-A870	TCGA-LGG	Oligoastrocytoma	Mixed glioma	NA	tcga_prim	DIFG
22b2edfc-baf9-4a23-b87a-ae4c1b249664.htseq.counts.gz	TCGA-HT-7473	TCGA-LGG	Oligoastrocytoma	Mixed glioma	NA	tcga_prim	DIFG
f08efdcb-84cf-46de-ba3f-297a49ffa070.htseq.counts.gz	TCGA-RY-A845	TCGA-LGG	Oligoastrocytoma	Mixed glioma	NA	tcga_prim	DIFG
a46cf4f7-9fc3-4761-9b11-caa3aa17479b.htseq.counts.gz	TCGA-DU-7019	TCGA-LGG	Oligoastrocytoma	Mixed glioma	NA	tcga_prim	DIFG
9cd81de0-2fc5-4325-ab0c-a0a368110e83.htseq.counts.gz	TCGA-HT-7482	TCGA-LGG	Oligoastrocytoma	Mixed glioma	NA	tcga_prim	DIFG
5065f0e8-8a9b-4134-abcf-cbfad4928107.htseq.counts.gz	TCGA-DU-7011	TCGA-LGG	Oligoastrocytoma	Mixed glioma	NA	tcga_prim	DIFG
f2c160eb-307c-4f70-8218-11133f705c02.htseq.counts.gz	TCGA-DU-7306	TCGA-LGG	Oligoastrocytoma	Mixed glioma	NA	tcga_prim	DIFG
7a4e54b4-ad3f-4845-8c18-ecc0cba76f8c.htseq.counts.gz	TCGA-HT-7609	TCGA-LGG	Oligoastrocytoma	Mixed glioma	NA	tcga_prim	DIFG
591b1beb-d902-4d96-822c-66ca24693bba.htseq.counts.gz	TCGA-DU-6395	TCGA-LGG	Oligoastrocytoma	Mixed glioma	NA	tcga_prim	DIFG
4044c9f1-4915-4c7a-b766-1cbef22f17ef.htseq.counts.gz	TCGA-HT-7611	TCGA-LGG	Oligoastrocytoma	Mixed glioma	NA	tcga_prim	DIFG
745ac154-b1b6-4518-a3ec-610a1f46e5f0.htseq.counts.gz	TCGA-DU-5871	TCGA-LGG	Oligoastrocytoma	Mixed glioma	NA	tcga_prim	DIFG
7cb874e2-6e35-4f1e-b340-2ab8a261e0b5.htseq.counts.gz	TCGA-FG-A60J	TCGA-LGG	Oligoastrocytoma	Mixed glioma	NA	tcga_prim	DIFG
b49f7ea9-8dd2-408f-8b5c-06a790c34fb9.htseq.counts.gz	TCGA-S9-A6WQ	TCGA-LGG	Oligoastrocytoma	Mixed glioma	NA	tcga_prim	DIFG
599629a4-f067-42f3-9a7f-8ee84f6e245b.htseq.counts.gz	TCGA-DU-5853	TCGA-LGG	Oligoastrocytoma	Mixed glioma	NA	tcga_prim	DIFG
78541992-59e2-451b-90e0-862353e74f93.htseq.counts.gz	TCGA-TM-A84L	TCGA-LGG	Oligoastrocytoma	Mixed glioma	NA	tcga_prim	DIFG
e584b6af-54f6-447a-8835-f32568cf1999.htseq.counts.gz	TCGA-DH-5143	TCGA-LGG	Oligoastrocytoma	Mixed glioma	NA	tcga_prim	DIFG
5792bef7-7189-4be0-8c31-1e17a95504b8.htseq.counts.gz	TCGA-FG-A4MY	TCGA-LGG	Oligoastrocytoma	Mixed glioma	NA	tcga_prim	DIFG
a0a0da2d-8da4-4fe3-8d1c-2a5e2284d477.htseq.counts.gz	TCGA-TQ-A7RJ	TCGA-LGG	Oligoastrocytoma	Mixed glioma	NA	tcga_prim	DIFG
816d1c10-f45b-47e6-b090-1d1989520bb6.htseq.counts.gz	TCGA-HT-7902	TCGA-LGG	Oligoastrocytoma	Mixed glioma	NA	tcga_prim	DIFG
333ff303-5237-4503-bbb3-f7d10b12be70.htseq.counts.gz	TCGA-DB-A4XC	TCGA-LGG	Oligoastrocytoma	Mixed glioma	NA	tcga_prim	DIFG
f3701269-6698-4762-b3bb-5932e62ff08c.htseq.counts.gz	TCGA-DB-A4X9	TCGA-LGG	Oligoastrocytoma	Mixed glioma	NA	tcga_prim	DIFG
d4362321-55d2-469e-8e92-b753a268ddc4.htseq.counts.gz	TCGA-QH-A65S	TCGA-LGG	Oligoastrocytoma	Mixed glioma	NA	tcga_prim	DIFG
285adbc3-f40c-42af-ba6f-186db64ab2f8.htseq.counts.gz	TCGA-DU-5872	TCGA-LGG	Oligoastrocytoma	Mixed glioma	NA	tcga_prim	DIFG
8233a335-577b-4805-b977-7d25f8a260e1.htseq.counts.gz	TCGA-DB-5280	TCGA-LGG	Oligoastrocytoma	Mixed glioma	NA	tcga_prim	DIFG
20aa9293-8cef-4469-9da1-d87969ec03b3.htseq.counts.gz	TCGA-HT-8111	TCGA-LGG	Oligoastrocytoma	Mixed glioma	NA	tcga_prim	DIFG
85c6321d-c39a-4ce9-a890-25544c54fd3f.htseq.counts.gz	TCGA-E1-A7YU	TCGA-LGG	Oligoastrocytoma	Mixed glioma	NA	tcga_prim	DIFG
41bb42c8-fba1-49f7-ab70-e186c7c248c2.htseq.counts.gz	TCGA-FG-8188	TCGA-LGG	Oligoastrocytoma	Mixed glioma	NA	tcga_prim	DIFG
add01e59-2205-4ef6-b1eb-ed8e76abf26c.htseq.counts.gz	TCGA-HT-A74J	TCGA-LGG	Oligoastrocytoma	Mixed glioma	NA	tcga_prim	DIFG
9405ee49-6525-45e4-b471-04c6838c6514.htseq.counts.gz	TCGA-TQ-A7RR	TCGA-LGG	Oligoastrocytoma	Mixed glioma	NA	tcga_prim	DIFG
cc0cd4c2-0c81-49ac-bc35-4f6dce9df1a7.htseq.counts.gz	TCGA-HT-A614	TCGA-LGG	Oligoastrocytoma	Mixed glioma	NA	tcga_prim	DIFG
334a2712-5ae2-4f7c-bf48-f9101f5ecffe.htseq.counts.gz	TCGA-HT-8114	TCGA-LGG	Oligoastrocytoma	Mixed glioma	NA	tcga_prim	DIFG
2f0e3b6b-4ddd-4f53-82d9-1bf62a878c2c.htseq.counts.gz	TCGA-WY-A85D	TCGA-LGG	Oligoastrocytoma	Mixed glioma	NA	tcga_prim	DIFG
aee96226-464f-4ab1-ad5f-a9295b9b6a0e.htseq.counts.gz	TCGA-FG-6692	TCGA-LGG	Oligodendroglioma	Oligodendroglioma, anaplastic	NA	tcga_prim	DIFG
fe1c1277-6311-426e-a79b-0ef7d3915d1f.htseq.counts.gz	TCGA-P5-A5F6	TCGA-LGG	Oligodendroglioma	Oligodendroglioma, NOS	NA	tcga_prim	DIFG
ca6f7d22-99e3-4a6c-8bac-d38ce8a818ec.htseq.counts.gz	TCGA-HT-A617	TCGA-LGG	Oligodendroglioma	Oligodendroglioma, NOS	NA	tcga_prim	DIFG
180f26b1-8163-41db-b1b8-e4b46758c2d5.htseq.counts.gz	TCGA-P5-A5EX	TCGA-LGG	Oligodendroglioma	Oligodendroglioma, anaplastic	NA	tcga_prim	DIFG
722becbc-9e08-4d7e-8dd6-415761cd84f3.htseq.counts.gz	TCGA-DU-6404	TCGA-LGG	Oligodendroglioma	Oligodendroglioma, anaplastic	NA	tcga_prim	DIFG
12b9d0de-401d-4656-8df0-1834dce82751.htseq.counts.gz	TCGA-DU-A76K	TCGA-LGG	Oligodendroglioma	Oligodendroglioma, NOS	NA	tcga_prim	DIFG
30183a45-4eed-45ab-9121-0a93b36bcadb.htseq.counts.gz	TCGA-CS-5395	TCGA-LGG	Oligodendroglioma	Mixed glioma	NA	tcga_prim	DIFG
52690fbd-b6dd-43b3-b301-0c5a53a06119.htseq.counts.gz	TCGA-P5-A72U	TCGA-LGG	Oligodendroglioma	Oligodendroglioma, anaplastic	NA	tcga_prim	DIFG
2bb63c4a-cea9-4c5f-93d1-22277578b399.htseq.counts.gz	TCGA-DU-A5TT	TCGA-LGG	Oligodendroglioma	Oligodendroglioma, anaplastic	NA	tcga_prim	DIFG
cf602f51-88b6-4251-9f5a-a27b321954fc.htseq.counts.gz	TCGA-E1-A7Z2	TCGA-LGG	Oligodendroglioma	Oligodendroglioma, NOS	NA	tcga_prim	DIFG
a5274e64-8bf4-4315-99cb-2f8173481fbc.htseq.counts.gz	TCGA-DU-8165	TCGA-LGG	Oligodendroglioma	Oligodendroglioma, NOS	NA	tcga_prim	DIFG
329f3574-6fd3-498f-a904-a7b268bd04be.htseq.counts.gz	TCGA-DU-A76L	TCGA-LGG	Oligodendroglioma	Oligodendroglioma, anaplastic	NA	tcga_prim	DIFG
31ef0136-6bc5-4145-b2c7-e238dd64d408.htseq.counts.gz	TCGA-E1-A7YQ	TCGA-LGG	Oligodendroglioma	Oligodendroglioma, anaplastic	NA	tcga_prim	DIFG
1bcf1bb6-a0ae-4251-b4e5-61696e4cc3ab.htseq.counts.gz	TCGA-HW-8322	TCGA-LGG	Oligodendroglioma	Oligodendroglioma, NOS	NA	tcga_prim	DIFG
06774da7-66ac-4a31-884a-7ea65cbcae93.htseq.counts.gz	TCGA-HT-7616	TCGA-LGG	Oligodendroglioma	Oligodendroglioma, anaplastic	NA	tcga_prim	DIFG
781aa454-9cb1-4421-90e6-0c57f7ee2830.htseq.counts.gz	TCGA-CS-5396	TCGA-LGG	Oligodendroglioma	Oligodendroglioma, anaplastic	NA	tcga_prim	DIFG
a2ff285b-8820-4c11-957f-fcfddac24ae5.htseq.counts.gz	TCGA-CS-6668	TCGA-LGG	Oligodendroglioma	Oligodendroglioma, NOS	NA	tcga_prim	DIFG
47451ef6-bd1a-4bd2-9cf8-e9e7564a2840.htseq.counts.gz	TCGA-HT-7471	TCGA-LGG	Oligodendroglioma	Oligodendroglioma, anaplastic	NA	tcga_prim	DIFG
64b764c8-2001-4899-a874-cac0c2c6a15a.htseq.counts.gz	TCGA-HT-7468	TCGA-LGG	Oligodendroglioma	Oligodendroglioma, anaplastic	NA	tcga_prim	DIFG
54661d8a-a0af-4893-b181-929435381f24.htseq.counts.gz	TCGA-QH-A6X8	TCGA-LGG	Oligodendroglioma	Oligodendroglioma, anaplastic	NA	tcga_prim	DIFG
57680511-b7a1-48d8-a79f-32d0a340c501.htseq.counts.gz	TCGA-F6-A8O3	TCGA-LGG	Oligodendroglioma	Oligodendroglioma, NOS	NA	tcga_prim	DIFG
22af5cfb-51e1-45f1-b161-30c50e3238a3.htseq.counts.gz	TCGA-EZ-7264	TCGA-LGG	Oligodendroglioma	Oligodendroglioma, NOS	NA	tcga_prim	DIFG
6cab3424-1d15-46ac-b858-e35df62e83dd.htseq.counts.gz	TCGA-RY-A840	TCGA-LGG	Oligodendroglioma	Oligodendroglioma, anaplastic	NA	tcga_prim	DIFG
3d1478fd-c9d0-4faa-b18c-1aea688017ad.htseq.counts.gz	TCGA-S9-A7QZ	TCGA-LGG	Oligodendroglioma	Oligodendroglioma, NOS	NA	tcga_prim	DIFG
181c608a-8f94-4c6a-babb-0ba50c1d98ff.htseq.counts.gz	TCGA-S9-A6TW	TCGA-LGG	Oligodendroglioma	Oligodendroglioma, anaplastic	NA	tcga_prim	DIFG
92fed25c-48d1-40bb-9e13-6e6a7312512d.htseq.counts.gz	TCGA-E1-A7YS	TCGA-LGG	Oligodendroglioma	Oligodendroglioma, anaplastic	NA	tcga_prim	DIFG
115fb6d6-cbc4-4525-b5cb-1b5def74d936.htseq.counts.gz	TCGA-S9-A6TY	TCGA-LGG	Oligodendroglioma	Oligodendroglioma, NOS	NA	tcga_prim	DIFG
96356478-4461-4399-88ef-b880f7a681dc.htseq.counts.gz	TCGA-HT-8105	TCGA-LGG	Oligodendroglioma	Oligodendroglioma, anaplastic	NA	tcga_prim	DIFG
2a135d37-b0d3-4f1e-a428-a11df2bb005f.htseq.counts.gz	TCGA-S9-A6UB	TCGA-LGG	Oligodendroglioma	Oligodendroglioma, NOS	NA	tcga_prim	DIFG
bba9ce43-16f9-4fd2-823c-1eab76aedded.htseq.counts.gz	TCGA-E1-A7YO	TCGA-LGG	Oligodendroglioma	Oligodendroglioma, anaplastic	NA	tcga_prim	DIFG
c54131af-2caa-4bea-b802-a091a0a0b51d.htseq.counts.gz	TCGA-E1-5318	TCGA-LGG	Oligodendroglioma	Oligodendroglioma, NOS	NA	tcga_prim	DIFG
eb7f536d-71a0-4702-9ccf-5ed5b8e2f9ab.htseq.counts.gz	TCGA-E1-5311	TCGA-LGG	Oligodendroglioma	Oligodendroglioma, anaplastic	NA	tcga_prim	DIFG
12fbb8e2-457e-48c2-8afe-92c032020580.htseq.counts.gz	TCGA-DU-A7T6	TCGA-LGG	Oligodendroglioma	Oligodendroglioma, anaplastic	NA	tcga_prim	DIFG
4b77b6fa-7626-43fb-8684-87e3c09276bb.htseq.counts.gz	TCGA-DU-A6S8	TCGA-LGG	Oligodendroglioma	Oligodendroglioma, anaplastic	NA	tcga_prim	DIFG
dbabc53d-9c7b-4d08-9a80-b6f5d732ca75.htseq.counts.gz	TCGA-QH-A65R	TCGA-LGG	Oligodendroglioma	Oligodendroglioma, anaplastic	NA	tcga_prim	DIFG
beb91d85-4af3-40b8-a68b-c2091137d2ae.htseq.counts.gz	TCGA-P5-A72Z	TCGA-LGG	Oligodendroglioma	Oligodendroglioma, anaplastic	NA	tcga_prim	DIFG
549df128-4b3b-42c7-a82f-a95e9ee1bf74.htseq.counts.gz	TCGA-DU-8168	TCGA-LGG	Oligodendroglioma	Oligodendroglioma, anaplastic	NA	tcga_prim	DIFG
f8ada89d-3b1e-42e6-ab1c-7d695cda0c8b.htseq.counts.gz	TCGA-TM-A84G	TCGA-LGG	Oligodendroglioma	Oligodendroglioma, anaplastic	NA	tcga_prim	DIFG
30514b87-9362-456b-8113-0ce312400070.htseq.counts.gz	TCGA-HT-A5R9	TCGA-LGG	Oligodendroglioma	Oligodendroglioma, anaplastic	NA	tcga_prim	DIFG
15a8de4a-d360-45ee-8fd6-a069f9b33305.htseq.counts.gz	TCGA-TM-A84M	TCGA-LGG	Oligodendroglioma	Oligodendroglioma, anaplastic	NA	tcga_prim	DIFG
3ede672e-3b3d-4409-b3c4-c6f81ac399ce.htseq.counts.gz	TCGA-DU-8164	TCGA-LGG	Oligodendroglioma	Oligodendroglioma, NOS	NA	tcga_prim	DIFG
cc6ba863-dbd3-497c-93ab-8b9cc9996c49.htseq.counts.gz	TCGA-DU-7302	TCGA-LGG	Oligodendroglioma	Oligodendroglioma, anaplastic	NA	tcga_prim	DIFG
6e6d808e-a80f-4f34-a6e7-ac5f10a0bf0c.htseq.counts.gz	TCGA-DU-7294	TCGA-LGG	Oligodendroglioma	Oligodendroglioma, NOS	NA	tcga_prim	DIFG
e934722f-3571-4348-a518-1ad262b86b94.htseq.counts.gz	TCGA-DU-7018	TCGA-LGG	Oligodendroglioma	Oligodendroglioma, anaplastic	NA	tcga_prim	DIFG
a6133d23-58ac-4fab-b426-007af2b261fd.htseq.counts.gz	TCGA-DU-6410	TCGA-LGG	Oligodendroglioma	Oligodendroglioma, anaplastic	NA	tcga_prim	DIFG
9bf657b8-6cb8-4482-910c-19293928b729.htseq.counts.gz	TCGA-DB-A4XG	TCGA-LGG	Oligodendroglioma	Oligodendroglioma, anaplastic	NA	tcga_prim	DIFG
b1598fb1-aaa8-4333-be93-c6642bc0d90e.htseq.counts.gz	TCGA-TQ-A7RQ	TCGA-LGG	Oligodendroglioma	Oligodendroglioma, NOS	NA	tcga_prim	DIFG
e85e20ef-dffc-47a0-9974-46f3adc8b10f.htseq.counts.gz	TCGA-P5-A5F0	TCGA-LGG	Oligodendroglioma	Oligodendroglioma, NOS	NA	tcga_prim	DIFG
d243d87d-34f1-48d8-a4d4-3b6d13b5a88e.htseq.counts.gz	TCGA-DU-6400	TCGA-LGG	Oligodendroglioma	Oligodendroglioma, NOS	NA	tcga_prim	DIFG
075f1275-3514-47af-a311-477f901e7c4b.htseq.counts.gz	TCGA-DU-6394	TCGA-LGG	Oligodendroglioma	Oligodendroglioma, anaplastic	NA	tcga_prim	DIFG
3857e48b-89d6-46b8-b8d3-8b4814f95dab.htseq.counts.gz	TCGA-HW-7491	TCGA-LGG	Oligodendroglioma	Oligodendroglioma, NOS	NA	tcga_prim	DIFG
816b4487-ff20-4d8e-9d28-83b983620753.htseq.counts.gz	TCGA-DU-6393	TCGA-LGG	Oligodendroglioma	Oligodendroglioma, anaplastic	NA	tcga_prim	DIFG
ceb8c083-f451-42f7-873d-8346caa0ffa3.htseq.counts.gz	TCGA-DU-5874	TCGA-LGG	Oligodendroglioma	Oligodendroglioma, NOS	NA	tcga_prim	DIFG
eb3a3568-6867-46f6-967f-2b283ea88e96.htseq.counts.gz	TCGA-VM-A8CB	TCGA-LGG	Oligodendroglioma	Oligodendroglioma, anaplastic	NA	tcga_prim	DIFG
72003782-a8a0-422a-aed6-a103eb09994b.htseq.counts.gz	TCGA-DH-A7UR	TCGA-LGG	Oligodendroglioma	Oligodendroglioma, anaplastic	NA	tcga_prim	DIFG
09a93d5e-300f-4e7d-93f8-ed66c7bf8630.htseq.counts.gz	TCGA-VW-A7QS	TCGA-LGG	Oligodendroglioma	Oligodendroglioma, anaplastic	NA	tcga_prim	DIFG
1dcdf6b2-145c-4dbd-831b-ff1a99c0149d.htseq.counts.gz	TCGA-DH-5144	TCGA-LGG	Oligodendroglioma	Oligodendroglioma, anaplastic	NA	tcga_prim	DIFG
ff732a63-0f7f-4811-8d47-20f6b9b7a65c.htseq.counts.gz	TCGA-CS-5390	TCGA-LGG	Oligodendroglioma	Oligodendroglioma, NOS	NA	tcga_prim	DIFG
cdff3b92-1aa8-4aaf-b750-11d12bb7db4c.htseq.counts.gz	TCGA-HT-7687	TCGA-LGG	Oligodendroglioma	Oligodendroglioma, anaplastic	NA	tcga_prim	DIFG
58f34ab9-0412-4c1e-a0d5-0073ffad1270.htseq.counts.gz	TCGA-HT-A619	TCGA-LGG	NA	Oligodendroglioma, anaplastic	NA	tcga_prim	DIFG
960fa206-af01-4f92-b066-4e899fe356fb.htseq.counts.gz	TCGA-DU-6408	TCGA-LGG	Oligodendroglioma	Oligodendroglioma, anaplastic	NA	tcga_prim	DIFG
5a4dbeef-fd61-4bb1-ab36-5fb0e9b7cbff.htseq.counts.gz	TCGA-DU-A7TA	TCGA-LGG	Oligodendroglioma	Oligodendroglioma, NOS	NA	tcga_prim	DIFG
18821b19-5dba-4440-b0f8-3415a1c156e7.htseq.counts.gz	TCGA-DU-6399	TCGA-LGG	Oligodendroglioma	Oligodendroglioma, NOS	NA	tcga_prim	DIFG
00c6710d-4f4e-4483-a54a-12c5471c7de8.htseq.counts.gz	TCGA-HT-7693	TCGA-LGG	Oligodendroglioma	Oligodendroglioma, NOS	NA	tcga_prim	DIFG
d1be9c82-7450-4f59-b20b-5f3032aa89a9.htseq.counts.gz	TCGA-TQ-A8XE	TCGA-LGG	Oligodendroglioma	Oligodendroglioma, NOS	NA	tcga_prim	DIFG
ef177d2e-0778-400c-b668-ce23f5237768.htseq.counts.gz	TCGA-TQ-A7RW	TCGA-LGG	Oligodendroglioma	Mixed glioma	NA	tcga_prim	DIFG
c45db1de-55cc-474e-8f14-76842edbdc75.htseq.counts.gz	TCGA-HT-8108	TCGA-LGG	Oligodendroglioma	Oligodendroglioma, NOS	NA	tcga_prim	DIFG
eda54022-57f4-4abf-aa50-a48edfb337c2.htseq.counts.gz	TCGA-IK-7675	TCGA-LGG	Oligodendroglioma	Oligodendroglioma, NOS	NA	tcga_prim	DIFG
e36e5915-bdc2-4de6-9c83-f2f18d945e79.htseq.counts.gz	TCGA-DU-7301	TCGA-LGG	Oligodendroglioma	Oligodendroglioma, NOS	NA	tcga_prim	DIFG
44d0655e-e63d-42ef-af75-207440a73c92.htseq.counts.gz	TCGA-FG-7634	TCGA-LGG	Oligodendroglioma	Oligodendroglioma, NOS	NA	tcga_prim	DIFG
38083e21-7761-47c7-9112-769c7f85e283.htseq.counts.gz	TCGA-FG-8182	TCGA-LGG	Oligodendroglioma	Oligodendroglioma, NOS	NA	tcga_prim	DIFG
a2dcf997-1c7b-4fca-97e7-5fedabdaf281.htseq.counts.gz	TCGA-DU-7008	TCGA-LGG	Oligodendroglioma	Oligodendroglioma, NOS	NA	tcga_prim	DIFG
c6120593-a769-48a5-b236-eb641d23f10c.htseq.counts.gz	TCGA-QH-A6X9	TCGA-LGG	Oligodendroglioma	Oligodendroglioma, NOS	NA	tcga_prim	DIFG
3d3245f2-a2c9-4742-bfec-cd17f5aaca23.htseq.counts.gz	TCGA-DU-6407	TCGA-LGG	Oligodendroglioma	Oligodendroglioma, NOS	NA	tcga_prim	DIFG
2246939a-7adf-4691-8930-cc5979a8de24.htseq.counts.gz	TCGA-FG-A4MT	TCGA-LGG	Oligodendroglioma	Oligodendroglioma, NOS	NA	tcga_prim	DIFG
646f0e58-d861-4761-9fd5-2e48cd28753e.htseq.counts.gz	TCGA-DU-6401	TCGA-LGG	Oligodendroglioma	Oligodendroglioma, NOS	NA	tcga_prim	DIFG
67dd5664-6626-45d6-b57d-692ae525980a.htseq.counts.gz	TCGA-DU-7015	TCGA-LGG	Oligodendroglioma	Oligodendroglioma, NOS	NA	tcga_prim	DIFG
c6317da1-ad4d-4a7a-86be-f37f9719919c.htseq.counts.gz	TCGA-DU-7014	TCGA-LGG	Oligodendroglioma	Oligodendroglioma, NOS	NA	tcga_prim	DIFG
d92949ec-4287-42e2-ad63-9ef92dcae770.htseq.counts.gz	TCGA-HT-7472	TCGA-LGG	Oligodendroglioma	Oligodendroglioma, NOS	NA	tcga_prim	DIFG
0034ade0-ad0d-4aa9-9bac-67bdbd9793b2.htseq.counts.gz	TCGA-HT-7603	TCGA-LGG	Oligodendroglioma	Oligodendroglioma, NOS	NA	tcga_prim	DIFG
9ae4ee25-88d4-4078-b6cc-f744c50dde8a.htseq.counts.gz	TCGA-HT-7467	TCGA-LGG	Oligodendroglioma	Oligodendroglioma, NOS	NA	tcga_prim	DIFG
76b6571c-d692-4165-b04b-72b2ced55e98.htseq.counts.gz	TCGA-DU-A6S2	TCGA-LGG	Oligodendroglioma	Oligodendroglioma, NOS	NA	tcga_prim	DIFG
446c42bb-1495-4986-a4fc-e1f3acde0834.htseq.counts.gz	TCGA-CS-6669	TCGA-LGG	Oligodendroglioma	Oligodendroglioma, NOS	NA	tcga_prim	DIFG
bc4e0457-9ecb-47b3-afae-3f46c934e5f9.htseq.counts.gz	TCGA-HT-7688	TCGA-LGG	Oligodendroglioma	Oligodendroglioma, anaplastic	NA	tcga_prim	DIFG
6497c746-ded0-46b3-88cc-d2cf2efe17a5.htseq.counts.gz	TCGA-DU-7300	TCGA-LGG	Oligodendroglioma	Oligodendroglioma, anaplastic	NA	tcga_prim	DIFG
3ef4f690-ac1d-4133-ac69-23af99bf10a0.htseq.counts.gz	TCGA-HT-8558	TCGA-LGG	Oligodendroglioma	Oligodendroglioma, NOS	NA	tcga_prim	DIFG
66849531-d1f2-4562-8d88-47d5a57c7365.htseq.counts.gz	TCGA-HT-7695	TCGA-LGG	Oligodendroglioma	Oligodendroglioma, NOS	NA	tcga_prim	DIFG
c29942fe-74e9-438c-b592-86261ef243b1.htseq.counts.gz	TCGA-HT-7856	TCGA-LGG	Oligodendroglioma	Oligodendroglioma, anaplastic	NA	tcga_prim	DIFG
be2ad152-53a1-4566-8690-372652f2a565.htseq.counts.gz	TCGA-HT-7874	TCGA-LGG	Oligodendroglioma	Oligodendroglioma, anaplastic	NA	tcga_prim	DIFG
ef38fbd3-0efc-41ea-b4c1-6cbc217e9dda.htseq.counts.gz	TCGA-HT-7881	TCGA-LGG	Oligodendroglioma	Oligodendroglioma, NOS	NA	tcga_prim	DIFG
edc1991e-16fa-4276-b765-1f18c2a0c0d7.htseq.counts.gz	TCGA-DB-A64L	TCGA-LGG	Oligodendroglioma	Oligodendroglioma, NOS	NA	tcga_prim	DIFG
ba57f120-b348-431e-b7d7-8bae2196480e.htseq.counts.gz	TCGA-TM-A84R	TCGA-LGG	Oligodendroglioma	Oligodendroglioma, NOS	NA	tcga_prim	DIFG
26611e31-978b-43ca-85d8-e6b33998417f.htseq.counts.gz	TCGA-HT-8010	TCGA-LGG	Oligodendroglioma	Oligodendroglioma, NOS	NA	tcga_prim	DIFG
dcd2aa03-3002-4df4-9502-b84a776c6f2d.htseq.counts.gz	TCGA-HT-8019	TCGA-LGG	Oligodendroglioma	Oligodendroglioma, anaplastic	NA	tcga_prim	DIFG
be44f03f-bf32-4625-b004-abfa9eea64b5.htseq.counts.gz	TCGA-HT-8107	TCGA-LGG	Oligodendroglioma	Oligodendroglioma, NOS	NA	tcga_prim	DIFG
93beb008-dd59-467d-86c4-c7a1e33313a3.htseq.counts.gz	TCGA-P5-A5F4	TCGA-LGG	Oligodendroglioma	Oligodendroglioma, anaplastic	NA	tcga_prim	DIFG
7d5d386e-4f7a-4b30-976b-ea08c0c21b5a.htseq.counts.gz	TCGA-FG-8189	TCGA-LGG	Oligodendroglioma	Oligodendroglioma, NOS	NA	tcga_prim	DIFG
a71cadfd-9a5e-4989-bb51-0b859da8229f.htseq.counts.gz	TCGA-FG-5962	TCGA-LGG	Oligodendroglioma	Oligodendroglioma, anaplastic	NA	tcga_prim	DIFG
93357150-89ae-4bd3-b9e7-bdc365e6d55e.htseq.counts.gz	TCGA-HT-8109	TCGA-LGG	Oligodendroglioma	Oligodendroglioma, anaplastic	NA	tcga_prim	DIFG
8544bcf3-5f15-4355-8076-cb38a3419d1e.htseq.counts.gz	TCGA-E1-A7YY	TCGA-LGG	Oligodendroglioma	Oligodendroglioma, NOS	NA	tcga_prim	DIFG
7c152b1c-7911-4c3c-bf6d-68431ec92f6d.htseq.counts.gz	TCGA-HW-7487	TCGA-LGG	Oligodendroglioma	Oligodendroglioma, NOS	NA	tcga_prim	DIFG
04d1f5f6-1dba-4daf-a641-dfe282ef4d82.htseq.counts.gz	TCGA-HT-8113	TCGA-LGG	Oligodendroglioma	Oligodendroglioma, NOS	NA	tcga_prim	DIFG
4b95e59d-d5e4-43f0-8ba9-1d30822630eb.htseq.counts.gz	TCGA-HT-7605	TCGA-LGG	Oligodendroglioma	Oligodendroglioma, NOS	NA	tcga_prim	DIFG
ef5f3bdb-2914-4978-939e-a958340e7332.htseq.counts.gz	TCGA-DU-A7TG	TCGA-LGG	Oligodendroglioma	Oligodendroglioma, NOS	NA	tcga_prim	DIFG
9d1bccdb-361b-4adc-b4a6-0314f02eaf57.htseq.counts.gz	TCGA-HT-A61A	TCGA-LGG	Oligodendroglioma	Oligodendroglioma, NOS	NA	tcga_prim	DIFG
a50dc531-362b-42be-980f-4d19883c681e.htseq.counts.gz	TCGA-HT-7694	TCGA-LGG	Oligodendroglioma	Oligodendroglioma, anaplastic	NA	tcga_prim	DIFG
147c710f-ab6c-4a1f-b9c0-f621df74f762.htseq.counts.gz	TCGA-DU-7309	TCGA-LGG	Oligodendroglioma	Oligodendroglioma, anaplastic	NA	tcga_prim	DIFG
7c4e8d97-68b5-4a4d-b9af-81f81a351905.htseq.counts.gz	TCGA-HT-A615	TCGA-LGG	Oligodendroglioma	Oligodendroglioma, NOS	NA	tcga_prim	DIFG
3235ff77-ae0d-49a7-9d17-48d12297a69c.htseq.counts.gz	TCGA-DB-A64P	TCGA-LGG	Oligodendroglioma	Oligodendroglioma, anaplastic	NA	tcga_prim	DIFG
aacc8d8b-efa9-48cc-a547-07197d33d865.htseq.counts.gz	TCGA-HW-7486	TCGA-LGG	Oligodendroglioma	Oligodendroglioma, NOS	NA	tcga_prim	DIFG
df387c52-1d88-4c41-982e-28e7d9fc5d51.htseq.counts.gz	TCGA-DU-6397	TCGA-LGG	Oligodendroglioma	Oligodendroglioma, anaplastic	NA	tcga_prim	DIFG
59178ff0-5b21-4a07-a805-5382437fda53.htseq.counts.gz	TCGA-P5-A5ET	TCGA-LGG	Oligodendroglioma	Oligodendroglioma, NOS	NA	tcga_prim	DIFG
dd7c0da8-2df5-452b-8824-85858b8f5dd7.htseq.counts.gz	TCGA-QH-A65V	TCGA-LGG	Oligodendroglioma	Oligodendroglioma, NOS	NA	tcga_prim	DIFG
faa24ff0-dcf4-4245-b232-a172b0f19148.htseq.counts.gz	TCGA-QH-A65Z	TCGA-LGG	Oligodendroglioma	Oligodendroglioma, NOS	NA	tcga_prim	DIFG
e92dcfc6-d9d9-4525-910f-7a7c34478731.htseq.counts.gz	TCGA-HT-8012	TCGA-LGG	Oligodendroglioma	Oligodendroglioma, NOS	NA	tcga_prim	DIFG
9858d286-1b96-4414-bd09-d73dc6f1c79e.htseq.counts.gz	TCGA-DB-A64R	TCGA-LGG	Oligodendroglioma	Oligodendroglioma, NOS	NA	tcga_prim	DIFG
c97a8237-60b4-4586-989e-ef82542eedca.htseq.counts.gz	TCGA-QH-A86X	TCGA-LGG	Oligodendroglioma	Oligodendroglioma, NOS	NA	tcga_prim	DIFG
4b9bf10c-39ee-4b36-8bd1-ba949d43cc6e.htseq.counts.gz	TCGA-R8-A6MK	TCGA-LGG	Oligodendroglioma	Oligodendroglioma, NOS	NA	tcga_prim	DIFG
e0359251-5611-4343-82d8-05212fb61806.htseq.counts.gz	TCGA-HT-7877	TCGA-LGG	Oligodendroglioma	Oligodendroglioma, NOS	NA	tcga_prim	DIFG
5237d2f6-7bfe-4347-82d6-caebb8781ef9.htseq.counts.gz	TCGA-HT-7875	TCGA-LGG	Oligodendroglioma	Oligodendroglioma, NOS	NA	tcga_prim	DIFG
afaac417-36ae-446a-8925-3a5cc161a3da.htseq.counts.gz	TCGA-R8-A6ML	TCGA-LGG	Oligodendroglioma	Oligodendroglioma, anaplastic	NA	tcga_prim	DIFG
2080ed19-5c66-49b1-851b-1dbdefef8a63.htseq.counts.gz	TCGA-R8-A6MO	TCGA-LGG	Oligodendroglioma	Oligodendroglioma, NOS	NA	tcga_prim	DIFG
8b6f4f28-7113-4e15-8ea4-a5561e3cb145.htseq.counts.gz	TCGA-DU-5870	TCGA-LGG	Oligodendroglioma	Oligodendroglioma, NOS	NA	tcga_prim	DIFG
000f9b51-4747-4d7f-9ecc-25bef9b25ad7.htseq.counts.gz	TCGA-HW-7495	TCGA-LGG	Oligodendroglioma	Oligodendroglioma, NOS	NA	tcga_prim	DIFG
f857575f-94b7-4415-af8e-8adecd9d166c.htseq.counts.gz	TCGA-RY-A83X	TCGA-LGG	Oligodendroglioma	Oligodendroglioma, NOS	NA	tcga_prim	DIFG
460fef23-4739-4dc7-b1e2-efd7c262a4d5.htseq.counts.gz	TCGA-RY-A83Y	TCGA-LGG	Oligodendroglioma	Oligodendroglioma, NOS	NA	tcga_prim	DIFG
3c5b65ad-998a-4124-814f-760de89f05d0.htseq.counts.gz	TCGA-RY-A847	TCGA-LGG	Oligodendroglioma	Oligodendroglioma, NOS	NA	tcga_prim	DIFG
6eed1a4c-c0cf-41a3-9876-4f1c4ed8e49c.htseq.counts.gz	TCGA-HT-7677	TCGA-LGG	Oligodendroglioma	Oligodendroglioma, anaplastic	NA	tcga_prim	DIFG
41bff337-4561-4b22-829d-455a3fecc837.htseq.counts.gz	TCGA-DB-5279	TCGA-LGG	Oligodendroglioma	Oligodendroglioma, NOS	NA	tcga_prim	DIFG
7306ff8a-6bf1-404c-8864-55d9c1bd2b97.htseq.counts.gz	TCGA-HT-7620	TCGA-LGG	Oligodendroglioma	Oligodendroglioma, anaplastic	NA	tcga_prim	DIFG
39c07b40-54ce-4ccc-8048-4bdf67608a0d.htseq.counts.gz	TCGA-S9-A6TX	TCGA-LGG	Oligodendroglioma	Oligodendroglioma, anaplastic	NA	tcga_prim	DIFG
042bda6c-efe8-4341-a972-a0afe2e68a48.htseq.counts.gz	TCGA-HT-7481	TCGA-LGG	Oligodendroglioma	Oligodendroglioma, NOS	NA	tcga_prim	DIFG
a94517b7-0bc7-462f-9e32-958e135c4087.htseq.counts.gz	TCGA-HT-7480	TCGA-LGG	Oligodendroglioma	Oligodendroglioma, NOS	NA	tcga_prim	DIFG
33c9525a-7684-4e3b-8446-24c66b73e19a.htseq.counts.gz	TCGA-S9-A6U2	TCGA-LGG	Oligodendroglioma	Oligodendroglioma, NOS	NA	tcga_prim	DIFG
2c79e2ac-1101-4c06-b19c-732abaa8c3b2.htseq.counts.gz	TCGA-DB-5278	TCGA-LGG	Oligodendroglioma	Oligodendroglioma, NOS	NA	tcga_prim	DIFG
a4b7b2f6-d2f5-4213-a5a2-cabf2e2329da.htseq.counts.gz	TCGA-S9-A6WD	TCGA-LGG	Oligodendroglioma	Oligodendroglioma, anaplastic	NA	tcga_prim	DIFG
ccc4ba5b-15f6-40f2-a3b8-187b38c4e6df.htseq.counts.gz	TCGA-DU-5849	TCGA-LGG	Oligodendroglioma	Oligodendroglioma, NOS	NA	tcga_prim	DIFG
1886f8fe-95fc-4774-91f9-fde0829dae5e.htseq.counts.gz	TCGA-S9-A7J1	TCGA-LGG	Oligodendroglioma	Oligodendroglioma, NOS	NA	tcga_prim	DIFG
84b90cf8-ad30-433e-983b-b9cfb986a0a6.htseq.counts.gz	TCGA-FG-A710	TCGA-LGG	Oligodendroglioma	Oligodendroglioma, NOS	NA	tcga_prim	DIFG
fada69f1-6058-4e9c-9ec8-f3c3a381c2d1.htseq.counts.gz	TCGA-DU-7009	TCGA-LGG	Oligodendroglioma	Oligodendroglioma, NOS	NA	tcga_prim	DIFG
f8a3435f-aa69-49fe-9617-56e68858aecc.htseq.counts.gz	TCGA-S9-A7J2	TCGA-LGG	Oligodendroglioma	Oligodendroglioma, anaplastic	NA	tcga_prim	DIFG
7a1742cf-010b-42e1-80d7-90151855dcbc.htseq.counts.gz	TCGA-S9-A7J3	TCGA-LGG	Oligodendroglioma	Oligodendroglioma, anaplastic	NA	tcga_prim	DIFG
3d8aeff3-b4da-4bb4-bcdf-b7c15e88458c.htseq.counts.gz	TCGA-S9-A7R1	TCGA-LGG	Oligodendroglioma	Oligodendroglioma, NOS	NA	tcga_prim	DIFG
5dbda4c9-1f30-4800-9b81-cadf31b1b5d9.htseq.counts.gz	TCGA-DH-A7US	TCGA-LGG	Oligodendroglioma	Oligodendroglioma, NOS	NA	tcga_prim	DIFG
62727106-91c2-4f63-8ce5-d207569b38e4.htseq.counts.gz	TCGA-TM-A84O	TCGA-LGG	Oligodendroglioma	Oligodendroglioma, anaplastic	NA	tcga_prim	DIFG
7d0cbdee-8343-4fac-98ac-ef1b4e7e533b.htseq.counts.gz	TCGA-TM-A84S	TCGA-LGG	Oligodendroglioma	Oligodendroglioma, anaplastic	NA	tcga_prim	DIFG
d90565b5-52bf-4168-b6ed-5d46219f8e8b.htseq.counts.gz	TCGA-DH-A66F	TCGA-LGG	Oligodendroglioma	Oligodendroglioma, NOS	NA	tcga_prim	DIFG
c84c1d82-c25a-4b56-b9ad-30f38536ea54.htseq.counts.gz	TCGA-FG-7641	TCGA-LGG	Oligodendroglioma	Oligodendroglioma, NOS	NA	tcga_prim	DIFG
3fc44666-d3d4-4659-aff3-39c9ce845337.htseq.counts.gz	TCGA-FG-7638	TCGA-LGG	Oligodendroglioma	Oligodendroglioma, anaplastic	NA	tcga_prim	DIFG
40c5a89c-b4cb-49a8-b427-cea7f34b6cf7.htseq.counts.gz	TCGA-S9-A6WE	TCGA-LGG	Oligodendroglioma	Oligodendroglioma, NOS	NA	tcga_prim	DIFG
84ee49be-3b5d-4192-b038-21175ad9afb5.htseq.counts.gz	TCGA-TQ-A7RI	TCGA-LGG	Oligodendroglioma	Oligodendroglioma, NOS	NA	tcga_prim	DIFG
d14ed192-18a0-42de-b80e-264a2ff38604.htseq.counts.gz	TCGA-FG-5964	TCGA-LGG	Oligodendroglioma	Oligodendroglioma, NOS	NA	tcga_prim	DIFG
560bccec-8d1e-4020-b705-06ac85451d93.htseq.counts.gz	TCGA-TQ-A7RN	TCGA-LGG	Oligodendroglioma	Oligodendroglioma, NOS	NA	tcga_prim	DIFG
09d6e5ab-e822-456e-85c1-00f0e3a83b38.htseq.counts.gz	TCGA-TQ-A7RS	TCGA-LGG	Oligodendroglioma	Oligodendroglioma, NOS	NA	tcga_prim	DIFG
b1170dc2-18bb-44d6-8595-66b2887cc8ac.htseq.counts.gz	TCGA-HT-A4DV	TCGA-LGG	Oligodendroglioma	Oligodendroglioma, anaplastic	NA	tcga_prim	DIFG
f1ca3671-4f35-426a-9137-f3a690278a24.htseq.counts.gz	TCGA-DB-A64V	TCGA-LGG	Oligodendroglioma	Oligodendroglioma, NOS	NA	tcga_prim	DIFG
02476407-29c3-4c8f-ac2c-db9200308d4b.htseq.counts.gz	TCGA-DU-A7TB	TCGA-LGG	Oligodendroglioma	Oligodendroglioma, NOS	NA	tcga_prim	DIFG
2bde6297-4c9a-4ce2-a6af-10455c192192.htseq.counts.gz	TCGA-VM-A8CE	TCGA-LGG	Oligodendroglioma	Oligodendroglioma, NOS	NA	tcga_prim	DIFG
51d34a77-ceaa-4330-a7e5-3fd02cdc3979.htseq.counts.gz	TCGA-DU-A76R	TCGA-LGG	Oligodendroglioma	Oligodendroglioma, anaplastic	NA	tcga_prim	DIFG
792fab13-a7a6-4b1f-be25-b4fd3db15ed2.htseq.counts.gz	TCGA-CS-6670	TCGA-LGG	Oligodendroglioma	Oligodendroglioma, anaplastic	NA	tcga_prim	DIFG
3d5a471f-73ff-4c03-bd01-8ca86d40ee93.htseq.counts.gz	TCGA-DU-A6S3	TCGA-LGG	Oligodendroglioma	Oligodendroglioma, NOS	NA	tcga_prim	DIFG
31944ca5-2685-4b3f-8f61-d1e41eea44f9.htseq.counts.gz	TCGA-E1-5319	TCGA-LGG	Oligodendroglioma	Oligodendroglioma, NOS	NA	tcga_prim	DIFG
b5631f88-a4cd-4ec6-b0e9-30512aa38728.htseq.counts.gz	TCGA-W9-A837	TCGA-LGG	Oligodendroglioma	Oligodendroglioma, NOS	NA	tcga_prim	DIFG
30cc13ef-9d1d-4880-99e0-40200034e5fe.htseq.counts.gz	TCGA-DH-5141	TCGA-LGG	Oligodendroglioma	Oligodendroglioma, anaplastic	NA	tcga_prim	DIFG
eb49f409-9b66-4ab4-a02e-da09d12251de.htseq.counts.gz	TCGA-DU-A5TS	TCGA-LGG	Oligodendroglioma	Oligodendroglioma, NOS	NA	tcga_prim	DIFG
0a6f887e-c055-4c31-9814-b711449c5110.htseq.counts.gz	TCGA-FG-A6IZ	TCGA-LGG	Oligodendroglioma	Oligodendroglioma, NOS	NA	tcga_prim	DIFG
fe334858-0ef5-40d5-956e-270dc1d50112.htseq.counts.gz	TCGA-FG-A6J1	TCGA-LGG	Oligodendroglioma	Oligodendroglioma, NOS	NA	tcga_prim	DIFG
3c98fe32-4046-4c6f-a230-56bea0cd5bf9.htseq.counts.gz	TCGA-VM-A8CA	TCGA-LGG	Oligodendroglioma	Oligodendroglioma, NOS	NA	tcga_prim	DIFG
c1fa5e0b-f5ad-4ae5-8cd0-135125be9aa6.htseq.counts.gz	TCGA-R8-A73M	TCGA-LGG	NA	Oligodendroglioma, NOS	NA	tcga_prim	DIFG
29e74bed-6e84-497e-b78c-1133771203f3.htseq.counts.gz	TCGA-HW-A5KJ	TCGA-LGG	Oligodendroglioma	Oligodendroglioma, anaplastic	NA	tcga_prim	DIFG
796f5e71-59e1-40cd-96c5-a760827d4ffd.htseq.counts.gz	TCGA-HT-A74K	TCGA-LGG	Oligodendroglioma	Oligodendroglioma, anaplastic	NA	tcga_prim	DIFG
3af76286-821a-4552-b4f2-b048342abb6e.htseq.counts.gz	TCGA-DH-A669	TCGA-LGG	Oligodendroglioma	Oligodendroglioma, anaplastic	NA	tcga_prim	DIFG
d550e6a0-c834-40c5-92f1-bf53ffdc06ec.htseq.counts.gz	TCGA-TM-A84J	TCGA-LGG	Oligodendroglioma	Oligodendroglioma, anaplastic	NA	tcga_prim	DIFG
7dd8f68e-3593-4bbe-b95a-1a881714c8c4.htseq.counts.gz	TCGA-HT-7469	TCGA-LGG	Oligodendroglioma	Oligodendroglioma, anaplastic	NA	tcga_prim	DIFG
eec28a5a-e054-486c-82c1-2f439b69ed62.htseq.counts.gz	TCGA-S9-A7J0	TCGA-LGG	Oligodendroglioma	Oligodendroglioma, anaplastic	NA	tcga_prim	DIFG
40714706-62ad-4e65-856e-1f40ca0a0fe7.htseq.counts.gz	TCGA-HT-A61C	TCGA-LGG	Oligodendroglioma	Oligodendroglioma, anaplastic	NA	tcga_prim	DIFG
1ad88d50-b62a-4a36-9304-958944b751f6.htseq.counts.gz	TCGA-HT-7882	TCGA-LGG	Oligodendroglioma	Oligodendroglioma, anaplastic	NA	tcga_prim	DIFG
7efa83ae-8a0c-4491-ac3b-606be61e16eb.htseq.counts.gz	TCGA-HT-A5R5	TCGA-LGG	Oligodendroglioma	Oligodendroglioma, NOS	NA	tcga_prim	DIFG
b836a8d2-7c37-4af5-9f2f-7bf0121717f9.htseq.counts.gz	TCGA-HT-7689	TCGA-LGG	Oligodendroglioma	Oligodendroglioma, NOS	NA	tcga_prim	DIFG
3fe73640-0b2c-48f8-adde-00ebe9c749e8.htseq.counts.gz	TCGA-QH-A6CU	TCGA-LGG	Oligodendroglioma	Oligodendroglioma, anaplastic	NA	tcga_prim	DIFG
3cb4ebbb-ed8e-440b-8b89-8b280e577d9e.htseq.counts.gz	TCGA-HT-7676	TCGA-LGG	Oligodendroglioma	Oligodendroglioma, NOS	NA	tcga_prim	DIFG
8eefe76d-d1b9-45b2-810d-6e06b733cad5.htseq.counts.gz	TCGA-HT-7470	TCGA-LGG	Oligodendroglioma	Oligodendroglioma, anaplastic	NA	tcga_prim	DIFG
522efe0e-2785-4e16-85a0-898ea586ddcd.htseq.counts.gz	TCGA-FG-A711	TCGA-LGG	Oligodendroglioma	Oligodendroglioma, NOS	NA	tcga_prim	DIFG
b71157ef-fb33-4e47-87e3-ba68c673225c.htseq.counts.gz	TCGA-DH-A66G	TCGA-LGG	Oligodendroglioma	Oligodendroglioma, anaplastic	NA	tcga_prim	DIFG
8a496ad8-98b2-4ff8-a21d-81db99fbb65b.htseq.counts.gz	TCGA-TQ-A7RF	TCGA-LGG	Oligodendroglioma	Oligodendroglioma, anaplastic	NA	tcga_prim	DIFG
589a3a3c-5f90-4caf-aed9-70507015c622.htseq.counts.gz	TCGA-VM-A8C8	TCGA-LGG	Oligodendroglioma	Oligodendroglioma, NOS	NA	tcga_prim	DIFG
3034107c-316d-4dfe-a254-5095e78674cb.htseq.counts.gz	TCGA-FG-A70Y	TCGA-LGG	Oligodendroglioma	Oligodendroglioma, NOS	NA	tcga_prim	DIFG
bf49990d-0ec7-4ec3-b522-cbd6387c32e7.htseq.counts.gz	TCGA-FG-8191	TCGA-LGG	Oligodendroglioma	Oligodendroglioma, anaplastic	NA	tcga_prim	DIFG
3f558349-5e4d-41a2-95f1-4e2f6a2ac0d2.htseq.counts.gz	TCGA-FG-6690	TCGA-LGG	Oligodendroglioma	Oligodendroglioma, NOS	NA	tcga_prim	DIFG
5e90db43-70ec-42fc-93c3-098c81f9ced6.htseq.counts.gz	TCGA-HT-7602	TCGA-LGG	Oligodendroglioma	Oligodendroglioma, NOS	NA	tcga_prim	DIFG
b4474f7c-f371-4ecb-8c2f-cd7b5d5d243b.htseq.counts.gz	TCGA-E2-A15E	TCGA-BRCA	Breast Invasive Ductal Carcinoma	Infiltrating duct carcinoma, NOS	NA	tcga_met	BRCA
dfed7532-df6b-4ae6-8a7c-68bd89affa78.htseq.counts.gz	TCGA-E2-A15A	TCGA-BRCA	Breast Invasive Ductal Carcinoma	Infiltrating duct carcinoma, NOS	NA	tcga_met	BRCA
6360d281-1d89-43a0-aaea-46a46533ae38.htseq.counts.gz	TCGA-E2-A15K	TCGA-BRCA	Breast Invasive Ductal Carcinoma	Infiltrating duct carcinoma, NOS	NA	tcga_met	BRCA
13ead835-a0c3-409c-a651-2256e57ebbb2.htseq.counts.gz	TCGA-BH-A1FE	TCGA-BRCA	Breast Invasive Ductal Carcinoma	Infiltrating duct carcinoma, NOS	NA	tcga_met	BRCA
1d102e83-ede2-460e-ab2e-f42d8db6970e.htseq.counts.gz	TCGA-BH-A18V	TCGA-BRCA	Breast Invasive Ductal Carcinoma	Infiltrating duct carcinoma, NOS	NA	tcga_met	BRCA
a154c740-f4b4-4b62-a4a8-2273f8f834b1.htseq.counts.gz	TCGA-AC-A6IX	TCGA-BRCA	Breast Invasive Lobular Carcinoma	Lobular carcinoma, NOS	NA	tcga_met	BRCA
1f1cef0c-bdbe-41be-bcc1-c4d30bddead4.htseq.counts.gz	TCGA-BH-A1ES	TCGA-BRCA	Breast Invasive Ductal Carcinoma	Infiltrating duct carcinoma, NOS	NA	tcga_met	BRCA
7f08d0f0-7b1b-4ef0-a3ba-4bc12097a0bb.htseq.counts.gz	TCGA-A2-A04W	TCGA-BRCA	Breast Invasive Carcinoma (NOS)	Apocrine adenocarcinoma	NA	tcga_prim	BRCA
2fbb0bb8-38a2-48ef-a2d0-8fa2d01772b9.htseq.counts.gz	TCGA-BH-A0WA	TCGA-BRCA	Invasive Breast Carcinoma	Metaplastic carcinoma, NOS	NA	tcga_prim	BRCA
ec57a9a3-90f1-4559-a241-d647a9ce37e8.htseq.counts.gz	TCGA-A7-A5ZV	TCGA-BRCA	Breast Invasive Carcinoma (NOS)	Carcinoma, NOS	NA	tcga_prim	BRCA
12ae6516-f6b0-4b4f-adee-e9f98f814a06.htseq.counts.gz	TCGA-B6-A0IM	TCGA-BRCA	Breast Invasive Carcinoma (NOS)	Infiltrating duct mixed with other types of carcinoma	NA	tcga_prim	BRCA
b64a6c9f-29af-4af8-a4cc-045a03354fac.htseq.counts.gz	TCGA-B6-A0IA	TCGA-BRCA	Breast Invasive Carcinoma (NOS)	Infiltrating duct mixed with other types of carcinoma	NA	tcga_prim	BRCA
e70fb08e-1239-4035-874e-64dbb3ac0e3d.htseq.counts.gz	TCGA-BH-A0DL	TCGA-BRCA	Breast Invasive Carcinoma (NOS)	Metaplastic carcinoma, NOS	NA	tcga_prim	BRCA
c56cda8a-0755-4715-9c46-5bc6280a5bf0.htseq.counts.gz	TCGA-A7-A26G	TCGA-BRCA	Breast Invasive Carcinoma (NOS)	Metaplastic carcinoma, NOS	NA	tcga_prim	BRCA
58d232f8-75a8-4981-9ccd-0530a31b4610.htseq.counts.gz	TCGA-B6-A0RU	TCGA-BRCA	Breast Invasive Carcinoma (NOS)	Infiltrating duct mixed with other types of carcinoma	NA	tcga_prim	BRCA
ddf98c57-1c48-4277-8a49-c74f52141723.htseq.counts.gz	TCGA-AO-A0J7	TCGA-BRCA	Breast Invasive Carcinoma (NOS)	Infiltrating duct mixed with other types of carcinoma	NA	tcga_prim	BRCA
ff850c31-bb15-47a2-bd3d-2590ca013e68.htseq.counts.gz	TCGA-BH-A1FR	TCGA-BRCA	Breast Invasive Carcinoma (NOS)	Infiltrating duct mixed with other types of carcinoma	NA	tcga_prim	BRCA
bfe796aa-7f29-49d2-a72f-79a9acf12365.htseq.counts.gz	TCGA-C8-A133	TCGA-BRCA	Breast Invasive Carcinoma (NOS)	Infiltrating duct mixed with other types of carcinoma	NA	tcga_prim	BRCA
7483525d-d141-4e9d-aced-92be415ec529.htseq.counts.gz	TCGA-D8-A27E	TCGA-BRCA	Breast Invasive Carcinoma (NOS)	Infiltrating duct mixed with other types of carcinoma	NA	tcga_prim	BRCA
8b4fd8a6-c6a7-41b4-b052-8212f0ed2972.htseq.counts.gz	TCGA-EW-A1P0	TCGA-BRCA	Breast Invasive Carcinoma (NOS)	Infiltrating duct mixed with other types of carcinoma	NA	tcga_prim	BRCA
95b8a790-8600-489c-bd34-09803ca600ae.htseq.counts.gz	TCGA-5T-A9QA	TCGA-BRCA	Breast Invasive Carcinoma (NOS)	Infiltrating duct mixed with other types of carcinoma	NA	tcga_prim	BRCA
690796a7-a685-4fcf-a121-33261d9fdd83.htseq.counts.gz	TCGA-D8-A1XJ	TCGA-BRCA	Breast Invasive Carcinoma (NOS)	Infiltrating duct mixed with other types of carcinoma	NA	tcga_prim	BRCA
609420eb-0650-4187-8b48-cb1ea5fa0d8d.htseq.counts.gz	TCGA-AO-A0JG	TCGA-BRCA	Breast Invasive Carcinoma (NOS)	Infiltrating duct mixed with other types of carcinoma	NA	tcga_prim	BRCA
31024f61-9191-4a91-a8fd-a8f4b63e6da6.htseq.counts.gz	TCGA-AO-A124	TCGA-BRCA	Breast Invasive Carcinoma (NOS)	Infiltrating duct mixed with other types of carcinoma	NA	tcga_prim	BRCA
0826fcd7-749e-4788-a81d-f506b9caf7ff.htseq.counts.gz	TCGA-B6-A0IN	TCGA-BRCA	Breast Invasive Carcinoma (NOS)	Infiltrating duct mixed with other types of carcinoma	NA	tcga_prim	BRCA
aa96ddcb-cfd6-4696-9669-d10ca5bcac82.htseq.counts.gz	TCGA-D8-A1X7	TCGA-BRCA	Breast Invasive Carcinoma (NOS)	Intraductal papillary adenocarcinoma with invasion	NA	tcga_prim	BRCA
c3ddaaea-9c84-4595-9c6e-e006f6d73dee.htseq.counts.gz	TCGA-D8-A1JT	TCGA-BRCA	Breast Invasive Carcinoma (NOS)	Infiltrating duct mixed with other types of carcinoma	NA	tcga_prim	BRCA
da74b34f-43a7-4aec-ad11-2f87ebd56530.htseq.counts.gz	TCGA-EW-A2FV	TCGA-BRCA	Breast Invasive Carcinoma (NOS)	Intraductal micropapillary carcinoma	NA	tcga_prim	BRCA
b06fbfec-fe8f-400a-b5be-664ac3958de4.htseq.counts.gz	TCGA-AO-A0J5	TCGA-BRCA	Breast Invasive Carcinoma (NOS)	Infiltrating duct mixed with other types of carcinoma	NA	tcga_prim	BRCA
d998e259-4ea6-428d-8c47-4bc4656dbaa7.htseq.counts.gz	TCGA-D8-A1XS	TCGA-BRCA	Breast Invasive Carcinoma (NOS)	Intraductal micropapillary carcinoma	NA	tcga_prim	BRCA
f8c2f22d-5254-46c1-9b7d-429e5ac2854e.htseq.counts.gz	TCGA-E9-A1RC	TCGA-BRCA	Breast Invasive Carcinoma (NOS)	Infiltrating duct and lobular carcinoma	NA	tcga_prim	BRCA
528dfb33-8225-469d-bd57-d1c5ec8991bb.htseq.counts.gz	TCGA-S3-A6ZG	TCGA-BRCA	Breast Invasive Carcinoma (NOS)	Lobular carcinoma, NOS	NA	tcga_prim	BRCA
e6bec4f4-0b51-43ba-b62b-5af777712488.htseq.counts.gz	TCGA-E9-A1N3	TCGA-BRCA	Breast Invasive Carcinoma (NOS)	Infiltrating duct and lobular carcinoma	NA	tcga_prim	BRCA
82cc9906-3664-4b13-bdb6-405db9d15e31.htseq.counts.gz	TCGA-A8-A07S	TCGA-BRCA	Breast Invasive Carcinoma (NOS)	Infiltrating duct and lobular carcinoma	NA	tcga_prim	BRCA
b41174a5-4db8-438c-a9fa-6da8c08a9c75.htseq.counts.gz	TCGA-E2-A15G	TCGA-BRCA	Breast Invasive Carcinoma (NOS)	Infiltrating duct and lobular carcinoma	NA	tcga_prim	BRCA
e8f5bbce-2f4b-4e79-a746-c374ffc57037.htseq.counts.gz	TCGA-E9-A1NC	TCGA-BRCA	Breast Invasive Carcinoma (NOS)	Infiltrating duct and lobular carcinoma	NA	tcga_prim	BRCA
2e528e8d-46a5-42b0-aa58-d266b30190b0.htseq.counts.gz	TCGA-B6-A3ZX	TCGA-BRCA	Breast Invasive Carcinoma (NOS)	Infiltrating duct and lobular carcinoma	NA	tcga_prim	BRCA
f02c6de4-67f9-465e-bbc1-3d48ae377313.htseq.counts.gz	TCGA-E9-A1N9	TCGA-BRCA	Breast Invasive Carcinoma (NOS)	Infiltrating duct and lobular carcinoma	NA	tcga_prim	BRCA
883728dd-ee8e-41ff-9507-1893977ad754.htseq.counts.gz	TCGA-E9-A1NA	TCGA-BRCA	Breast Invasive Carcinoma (NOS)	Infiltrating duct and lobular carcinoma	NA	tcga_prim	BRCA
8c573441-151e-40bc-bb2a-18d6ec2b4ee5.htseq.counts.gz	TCGA-E9-A1NI	TCGA-BRCA	Breast Invasive Carcinoma (NOS)	Infiltrating duct and lobular carcinoma	NA	tcga_prim	BRCA
58050606-3a53-439b-836b-de391c4c630f.htseq.counts.gz	TCGA-E9-A22B	TCGA-BRCA	Breast Invasive Carcinoma (NOS)	Infiltrating duct and lobular carcinoma	NA	tcga_prim	BRCA
5c0f9cb8-cc53-49ce-8384-6acb54cb1855.htseq.counts.gz	TCGA-BH-A0BA	TCGA-BRCA	Breast Invasive Carcinoma (NOS)	Infiltrating duct and lobular carcinoma	NA	tcga_prim	BRCA
5891f699-0097-48dd-b35a-0f8999af21c8.htseq.counts.gz	TCGA-BH-A0C3	TCGA-BRCA	Breast Invasive Carcinoma (NOS)	Infiltrating duct and lobular carcinoma	NA	tcga_prim	BRCA
f828b2e0-2ad4-4669-9f1e-2ef2dd74706d.htseq.counts.gz	TCGA-BH-A1EO	TCGA-BRCA	Breast Invasive Carcinoma (NOS)	Infiltrating duct and lobular carcinoma	NA	tcga_prim	BRCA
b76eefac-da30-4ee4-9670-4afc45f86b4b.htseq.counts.gz	TCGA-A1-A0SE	TCGA-BRCA	Breast Invasive Carcinoma (NOS)	Infiltrating duct and lobular carcinoma	NA	tcga_prim	BRCA
ce40da7e-5408-4ecb-84e1-059dc054f38d.htseq.counts.gz	TCGA-A7-A0CG	TCGA-BRCA	Breast Invasive Carcinoma (NOS)	Infiltrating duct and lobular carcinoma	NA	tcga_prim	BRCA
f2351cac-aee0-4de6-80eb-d5b886ff6ea0.htseq.counts.gz	TCGA-A8-A0AD	TCGA-BRCA	Breast Invasive Carcinoma (NOS)	Infiltrating duct and lobular carcinoma	NA	tcga_prim	BRCA
d487c477-1052-4b32-8df9-edf0e6872bd4.htseq.counts.gz	TCGA-E9-A1N4	TCGA-BRCA	Breast Invasive Carcinoma (NOS)	Lobular carcinoma, NOS	NA	tcga_prim	BRCA
c1c978e4-95c1-4d48-9f83-b290656f1995.htseq.counts.gz	TCGA-E9-A1N5	TCGA-BRCA	Breast Invasive Carcinoma (NOS)	Infiltrating duct and lobular carcinoma	NA	tcga_prim	BRCA
e17180f8-d562-485f-ae60-8ae37e898099.htseq.counts.gz	TCGA-AR-A24O	TCGA-BRCA	Breast Invasive Carcinoma (NOS)	Infiltrating duct and lobular carcinoma	NA	tcga_prim	BRCA
fe07bbb2-6d46-44b4-8363-1e1b8d648660.htseq.counts.gz	TCGA-B6-A0X7	TCGA-BRCA	Breast Invasive Carcinoma (NOS)	Infiltrating duct carcinoma, NOS	NA	tcga_prim	BRCA
e9cbd268-573f-41fc-9f17-d25e1d1c9759.htseq.counts.gz	TCGA-E9-A1NF	TCGA-BRCA	Breast Invasive Carcinoma (NOS)	Infiltrating duct and lobular carcinoma	NA	tcga_prim	BRCA
754aad86-ccb1-4716-84fc-abe77e4b3e2d.htseq.counts.gz	TCGA-AR-A24X	TCGA-BRCA	Breast Invasive Carcinoma (NOS)	Infiltrating duct and lobular carcinoma	NA	tcga_prim	BRCA
133a3327-f686-4061-b6a3-edcc9085264e.htseq.counts.gz	TCGA-B6-A0RP	TCGA-BRCA	Breast Invasive Carcinoma (NOS)	Infiltrating duct and lobular carcinoma	NA	tcga_prim	BRCA
41f9bceb-88d0-44ae-9eab-6ff9a6484e93.htseq.counts.gz	TCGA-E9-A1RI	TCGA-BRCA	Breast Invasive Carcinoma (NOS)	Infiltrating duct and lobular carcinoma	NA	tcga_prim	BRCA
4aa06322-99a1-49e8-ad18-c92cb676da51.htseq.counts.gz	TCGA-B6-A0RV	TCGA-BRCA	Breast Invasive Carcinoma (NOS)	Infiltrating duct and lobular carcinoma	NA	tcga_prim	BRCA
618b463f-1cbd-45d7-83ea-470a0451799f.htseq.counts.gz	TCGA-B6-A408	TCGA-BRCA	Breast Invasive Carcinoma (NOS)	Infiltrating duct and lobular carcinoma	NA	tcga_prim	BRCA
48436ca7-2b7f-4615-9c88-8ede9398d11a.htseq.counts.gz	TCGA-B6-A0IE	TCGA-BRCA	Breast Invasive Carcinoma (NOS)	Lobular carcinoma, NOS	NA	tcga_prim	BRCA
0a265069-f238-42fe-a1bc-51967ac44f82.htseq.counts.gz	TCGA-AR-A24M	TCGA-BRCA	Breast Invasive Carcinoma (NOS)	Infiltrating duct and lobular carcinoma	NA	tcga_prim	BRCA
22d5f0c9-2f95-4a72-b8c6-d98c1bce07f7.htseq.counts.gz	TCGA-B6-A0RL	TCGA-BRCA	Breast Invasive Ductal Carcinoma	Infiltrating duct carcinoma, NOS	NA	tcga_prim	BRCA
14c53db9-bd7b-4edc-afca-80f4c492e982.htseq.counts.gz	TCGA-EW-A1OY	TCGA-BRCA	Breast Invasive Ductal Carcinoma	Infiltrating duct carcinoma, NOS	NA	tcga_prim	BRCA
b4824c2d-fed2-4fad-bf6f-797119546006.htseq.counts.gz	TCGA-B6-A0X4	TCGA-BRCA	Breast Invasive Ductal Carcinoma	Infiltrating duct carcinoma, NOS	NA	tcga_prim	BRCA
e26f2b4a-ca55-4a0c-b8e7-4f1e21aa6dae.htseq.counts.gz	TCGA-B6-A0WW	TCGA-BRCA	Breast Invasive Ductal Carcinoma	Infiltrating duct carcinoma, NOS	NA	tcga_prim	BRCA
ab322811-e8fb-41c5-8437-d774fea552e1.htseq.counts.gz	TCGA-EW-A1J1	TCGA-BRCA	Breast Invasive Ductal Carcinoma	Infiltrating duct carcinoma, NOS	NA	tcga_prim	BRCA
c510d4d9-eacd-4b95-aa07-79609c898306.htseq.counts.gz	TCGA-E9-A249	TCGA-BRCA	Breast Invasive Ductal Carcinoma	Infiltrating duct carcinoma, NOS	NA	tcga_prim	BRCA
746a7243-3733-48e0-92a3-5d45962786b8.htseq.counts.gz	TCGA-B6-A0WV	TCGA-BRCA	Breast Invasive Ductal Carcinoma	Infiltrating duct carcinoma, NOS	NA	tcga_prim	BRCA
aa256c1a-55a8-43b1-a553-26444a950087.htseq.counts.gz	TCGA-E9-A247	TCGA-BRCA	Breast Invasive Ductal Carcinoma	Infiltrating duct carcinoma, NOS	NA	tcga_prim	BRCA
338b5431-af4d-41ce-855f-998a293c3680.htseq.counts.gz	TCGA-E9-A245	TCGA-BRCA	Breast Invasive Ductal Carcinoma	Infiltrating duct carcinoma, NOS	NA	tcga_prim	BRCA
3960a39a-badb-45c1-b68e-5280677881f6.htseq.counts.gz	TCGA-B6-A0RO	TCGA-BRCA	Breast Invasive Ductal Carcinoma	Infiltrating duct carcinoma, NOS	NA	tcga_prim	BRCA
6eff5754-c9e3-402d-a341-63b891dd95d9.htseq.counts.gz	TCGA-E9-A22H	TCGA-BRCA	Breast Invasive Ductal Carcinoma	Infiltrating duct carcinoma, NOS	NA	tcga_prim	BRCA
55030097-d293-41e0-a554-38f40282b6dc.htseq.counts.gz	TCGA-B6-A0RM	TCGA-BRCA	Breast Invasive Ductal Carcinoma	Infiltrating duct carcinoma, NOS	NA	tcga_prim	BRCA
020fd3f7-63fb-4995-b96d-6c18bf292e14.htseq.counts.gz	TCGA-E9-A22D	TCGA-BRCA	Breast Invasive Ductal Carcinoma	Infiltrating duct carcinoma, NOS	NA	tcga_prim	BRCA
1f26c527-17d1-4b5a-92ac-057f2411d67f.htseq.counts.gz	TCGA-B6-A0X5	TCGA-BRCA	Breast Invasive Ductal Carcinoma	Infiltrating duct carcinoma, NOS	NA	tcga_prim	BRCA
920f661a-0613-4c80-8a42-65c7a0c32337.htseq.counts.gz	TCGA-D8-A1JI	TCGA-BRCA	Breast Invasive Ductal Carcinoma	Infiltrating duct carcinoma, NOS	NA	tcga_prim	BRCA
8682197b-7b3d-4d3f-8f3d-8be702aa02fd.htseq.counts.gz	TCGA-E9-A228	TCGA-BRCA	Breast Invasive Ductal Carcinoma	Infiltrating duct carcinoma, NOS	NA	tcga_prim	BRCA
74dfc8ec-405b-4ffa-a282-daac57bf4d01.htseq.counts.gz	TCGA-B6-A0RG	TCGA-BRCA	Breast Invasive Ductal Carcinoma	Infiltrating duct carcinoma, NOS	NA	tcga_prim	BRCA
73f7d513-46c8-4559-86cf-8b789c042e32.htseq.counts.gz	TCGA-B6-A0IO	TCGA-BRCA	Breast Invasive Ductal Carcinoma	Infiltrating duct carcinoma, NOS	NA	tcga_prim	BRCA
3b2c4de1-9a4a-43ad-8723-1f634b339183.htseq.counts.gz	TCGA-B6-A0I9	TCGA-BRCA	Breast Invasive Ductal Carcinoma	Infiltrating duct carcinoma, NOS	NA	tcga_prim	BRCA
f60a3faf-0997-4e4a-9fa2-8d49df335fd7.htseq.counts.gz	TCGA-E9-A1RE	TCGA-BRCA	Breast Invasive Ductal Carcinoma	Infiltrating duct carcinoma, NOS	NA	tcga_prim	BRCA
86b85802-2fb0-4628-a79f-04bdb80b7461.htseq.counts.gz	TCGA-E9-A1RD	TCGA-BRCA	Breast Invasive Ductal Carcinoma	Infiltrating duct carcinoma, NOS	NA	tcga_prim	BRCA
1946496e-3021-4f63-b80d-7110e9f9c42c.htseq.counts.gz	TCGA-B6-A0I8	TCGA-BRCA	Breast Invasive Ductal Carcinoma	Infiltrating duct carcinoma, NOS	NA	tcga_prim	BRCA
cafa9291-b00f-4ca4-b8e1-7352c5d885b2.htseq.counts.gz	TCGA-D8-A1X5	TCGA-BRCA	Breast Invasive Ductal Carcinoma	Infiltrating duct carcinoma, NOS	NA	tcga_prim	BRCA
3fb92a97-b53b-4f00-88b2-958b0ad2b46d.htseq.counts.gz	TCGA-E9-A1R7	TCGA-BRCA	Breast Invasive Ductal Carcinoma	Infiltrating duct carcinoma, NOS	NA	tcga_prim	BRCA
d578e27f-537c-4aaa-8903-6ffe68346276.htseq.counts.gz	TCGA-E9-A1R6	TCGA-BRCA	Breast Invasive Ductal Carcinoma	Infiltrating duct carcinoma, NOS	NA	tcga_prim	BRCA
34cfd6c0-ebeb-446e-aa8c-a33358c6bdde.htseq.counts.gz	TCGA-E9-A1R5	TCGA-BRCA	Breast Invasive Ductal Carcinoma	Infiltrating duct carcinoma, NOS	NA	tcga_prim	BRCA
9e5fc005-e1de-4b0f-ac72-085dbc6d1189.htseq.counts.gz	TCGA-E9-A1R4	TCGA-BRCA	Breast Invasive Ductal Carcinoma	Infiltrating duct carcinoma, NOS	NA	tcga_prim	BRCA
4f882084-0568-4c2c-9c87-6b376eea8247.htseq.counts.gz	TCGA-B6-A1KC	TCGA-BRCA	Breast Invasive Ductal Carcinoma	Infiltrating duct carcinoma, NOS	NA	tcga_prim	BRCA
c9b778fa-3a42-4447-8788-efa1dec49899.htseq.counts.gz	TCGA-D8-A1X6	TCGA-BRCA	Breast Invasive Ductal Carcinoma	Infiltrating duct carcinoma, NOS	NA	tcga_prim	BRCA
55ddda00-b691-4f94-b128-20a0b1b9a7e9.htseq.counts.gz	TCGA-E9-A1R2	TCGA-BRCA	Breast Invasive Ductal Carcinoma	Infiltrating duct carcinoma, NOS	NA	tcga_prim	BRCA
0b27a4e5-3e45-42e7-a965-3e7eb02c037c.htseq.counts.gz	TCGA-D8-A1X9	TCGA-BRCA	Breast Invasive Ductal Carcinoma	Infiltrating duct carcinoma, NOS	NA	tcga_prim	BRCA
b493310b-77e6-43fb-96cd-ab56d12de273.htseq.counts.gz	TCGA-D8-A1XA	TCGA-BRCA	Breast Invasive Ductal Carcinoma	Infiltrating duct carcinoma, NOS	NA	tcga_prim	BRCA
e152cfff-98ed-4984-8ca4-92e2f5c6ef4b.htseq.counts.gz	TCGA-AR-A24Z	TCGA-BRCA	Breast Invasive Ductal Carcinoma	Infiltrating duct carcinoma, NOS	NA	tcga_prim	BRCA
16245b47-33ab-4332-a520-aecbed974167.htseq.counts.gz	TCGA-AR-A24R	TCGA-BRCA	Breast Invasive Ductal Carcinoma	Infiltrating duct carcinoma, NOS	NA	tcga_prim	BRCA
f77842a7-a3c8-4556-b707-0adf1a706895.htseq.counts.gz	TCGA-AR-A24N	TCGA-BRCA	Breast Invasive Ductal Carcinoma	Infiltrating duct carcinoma, NOS	NA	tcga_prim	BRCA
6aa147a7-6444-492e-bb01-af0c4d4fe93b.htseq.counts.gz	TCGA-D8-A1XD	TCGA-BRCA	Breast Invasive Ductal Carcinoma	Infiltrating duct carcinoma, NOS	NA	tcga_prim	BRCA
3f9f9a93-3270-462b-a014-567f98a963cf.htseq.counts.gz	TCGA-AR-A24K	TCGA-BRCA	Breast Invasive Ductal Carcinoma	Infiltrating duct carcinoma, NOS	NA	tcga_prim	BRCA
0cb461ea-1a40-4f29-97d8-9337a74bc6c7.htseq.counts.gz	TCGA-AR-A1AV	TCGA-BRCA	Breast Invasive Ductal Carcinoma	Infiltrating duct carcinoma, NOS	NA	tcga_prim	BRCA
683bed23-e01d-4ad4-b1c6-fb6e31a69492.htseq.counts.gz	TCGA-D8-A1XF	TCGA-BRCA	Breast Invasive Ductal Carcinoma	Infiltrating duct carcinoma, NOS	NA	tcga_prim	BRCA
43c99312-8f57-4a49-a030-450bafc13d2a.htseq.counts.gz	TCGA-D8-A1XG	TCGA-BRCA	Breast Invasive Ductal Carcinoma	Infiltrating duct carcinoma, NOS	NA	tcga_prim	BRCA
b4106436-0adf-4e37-b006-189aec892562.htseq.counts.gz	TCGA-AR-A0U3	TCGA-BRCA	Breast Invasive Ductal Carcinoma	Infiltrating duct carcinoma, NOS	NA	tcga_prim	BRCA
bc4753f9-5ca7-4bc8-b25a-622e1a4cdf5d.htseq.counts.gz	TCGA-AR-A0U2	TCGA-BRCA	Breast Invasive Ductal Carcinoma	Infiltrating duct carcinoma, NOS	NA	tcga_prim	BRCA
9b529e72-7a69-4843-828c-f6ad6d1ee99b.htseq.counts.gz	TCGA-AR-A0TZ	TCGA-BRCA	Breast Invasive Ductal Carcinoma	Infiltrating duct carcinoma, NOS	NA	tcga_prim	BRCA
ca75ae4d-3d90-46d7-9544-fd71dd6c87b2.htseq.counts.gz	TCGA-AR-A0TW	TCGA-BRCA	Breast Invasive Ductal Carcinoma	Infiltrating duct carcinoma, NOS	NA	tcga_prim	BRCA
cd052da2-9e32-4881-87c0-5e66cdc6f5f7.htseq.counts.gz	TCGA-AR-A0TV	TCGA-BRCA	Breast Invasive Ductal Carcinoma	Infiltrating duct carcinoma, NOS	NA	tcga_prim	BRCA
e7f4d11c-520d-4682-aa1b-5cf821a49c2c.htseq.counts.gz	TCGA-AR-A0TR	TCGA-BRCA	Breast Invasive Ductal Carcinoma	Infiltrating duct carcinoma, NOS	NA	tcga_prim	BRCA
2edcaaa7-63b4-40b4-abbe-5d7a84012e60.htseq.counts.gz	TCGA-E2-A1IU	TCGA-BRCA	Breast Invasive Ductal Carcinoma	Infiltrating duct carcinoma, NOS	NA	tcga_prim	BRCA
bdd8c340-250b-474a-8802-7653b7884ced.htseq.counts.gz	TCGA-D8-A1XR	TCGA-BRCA	Breast Invasive Ductal Carcinoma	Infiltrating duct carcinoma, NOS	NA	tcga_prim	BRCA
0f5282f4-e702-41f2-b93f-a1966203879f.htseq.counts.gz	TCGA-AQ-A1H2	TCGA-BRCA	Breast Invasive Ductal Carcinoma	Infiltrating duct carcinoma, NOS	NA	tcga_prim	BRCA
b04f40b6-106f-4984-9bea-9c8664200098.htseq.counts.gz	TCGA-EW-A1P5	TCGA-BRCA	Breast Invasive Ductal Carcinoma	Infiltrating duct carcinoma, NOS	NA	tcga_prim	BRCA
a763a168-2e72-45e5-a96f-387a4825e84e.htseq.counts.gz	TCGA-AQ-A04H	TCGA-BRCA	Breast Invasive Ductal Carcinoma	Infiltrating duct carcinoma, NOS	NA	tcga_prim	BRCA
6d44a9ba-d0f4-4d8b-b368-036d00198d1f.htseq.counts.gz	TCGA-E2-A1IE	TCGA-BRCA	Breast Invasive Ductal Carcinoma	Infiltrating duct carcinoma, NOS	NA	tcga_prim	BRCA
6f50e461-7336-44de-8968-c6114116b3b1.htseq.counts.gz	TCGA-AO-A1KP	TCGA-BRCA	Breast Invasive Ductal Carcinoma	Infiltrating duct carcinoma, NOS	NA	tcga_prim	BRCA
1c421a13-81a2-49de-b0a1-a2c0dc563357.htseq.counts.gz	TCGA-AO-A12B	TCGA-BRCA	Breast Invasive Ductal Carcinoma	Infiltrating duct carcinoma, NOS	NA	tcga_prim	BRCA
592f19d7-8afb-4db6-9409-24ded8862985.htseq.counts.gz	TCGA-AO-A0JI	TCGA-BRCA	Breast Invasive Ductal Carcinoma	Infiltrating duct carcinoma, NOS	NA	tcga_prim	BRCA
7d43beb3-7d7b-4d27-b63c-ac3c29ad64e7.htseq.counts.gz	TCGA-AO-A0JD	TCGA-BRCA	Breast Invasive Ductal Carcinoma	Infiltrating duct carcinoma, NOS	NA	tcga_prim	BRCA
a2233404-f380-4bd6-8770-0d4ba8998fd9.htseq.counts.gz	TCGA-EW-A1P6	TCGA-BRCA	Breast Invasive Ductal Carcinoma	Infiltrating duct carcinoma, NOS	NA	tcga_prim	BRCA
e29ce54a-49a1-47a8-82fd-7687cec0d1bb.htseq.counts.gz	TCGA-AC-A6NO	TCGA-BRCA	Breast Invasive Ductal Carcinoma	Infiltrating duct carcinoma, NOS	NA	tcga_prim	BRCA
e5cb3591-f0c2-4630-be79-aaaf125fe720.htseq.counts.gz	TCGA-EW-A1PA	TCGA-BRCA	Breast Invasive Ductal Carcinoma	Infiltrating duct carcinoma, NOS	NA	tcga_prim	BRCA
f95c523a-cfb0-4b7e-9a66-48dcf9d24515.htseq.counts.gz	TCGA-BH-A0AU	TCGA-BRCA	Breast Invasive Ductal Carcinoma	Infiltrating duct carcinoma, NOS	NA	tcga_prim	BRCA
0a3fb653-84e8-426a-999a-8dc8127dfd6d.htseq.counts.gz	TCGA-BH-A0B8	TCGA-BRCA	Breast Invasive Ductal Carcinoma	Infiltrating duct carcinoma, NOS	NA	tcga_prim	BRCA
8cc12fdc-c850-42a3-9aac-eae3ac9b21a0.htseq.counts.gz	TCGA-BH-A0C7	TCGA-BRCA	Breast Invasive Ductal Carcinoma	Infiltrating duct carcinoma, NOS	NA	tcga_prim	BRCA
b40a318f-fc61-49e5-ab41-c2e41510a12c.htseq.counts.gz	TCGA-BH-A0DD	TCGA-BRCA	Breast Invasive Ductal Carcinoma	Infiltrating duct carcinoma, NOS	NA	tcga_prim	BRCA
3c49cb1a-c0f5-4b74-81f9-aa18d3da1e43.htseq.counts.gz	TCGA-BH-A0DH	TCGA-BRCA	Breast Invasive Ductal Carcinoma	Infiltrating duct carcinoma, NOS	NA	tcga_prim	BRCA
483b7d6e-7853-4fd7-9efe-de5574af9045.htseq.counts.gz	TCGA-BH-A0E1	TCGA-BRCA	Breast Invasive Ductal Carcinoma	Infiltrating duct carcinoma, NOS	NA	tcga_prim	BRCA
f6b9d070-6d11-40f3-9ca0-a20779091825.htseq.counts.gz	TCGA-EW-A6SA	TCGA-BRCA	Breast Invasive Ductal Carcinoma	Infiltrating duct carcinoma, NOS	NA	tcga_prim	BRCA
c04e8467-956e-4daa-a1eb-dec235aa58e0.htseq.counts.gz	TCGA-BH-A0E7	TCGA-BRCA	Breast Invasive Ductal Carcinoma	Infiltrating duct carcinoma, NOS	NA	tcga_prim	BRCA
6b51c7b1-a0ca-4599-8876-75b7f0269c64.htseq.counts.gz	TCGA-BH-A0H0	TCGA-BRCA	Breast Invasive Ductal Carcinoma	Infiltrating duct carcinoma, NOS	NA	tcga_prim	BRCA
dd538c2f-a55d-4f4c-a83a-1507bf365403.htseq.counts.gz	TCGA-BH-A0H9	TCGA-BRCA	Breast Invasive Ductal Carcinoma	Infiltrating duct carcinoma, NOS	NA	tcga_prim	BRCA
1c072d05-bdd8-4d30-ba1d-099ed32ea33a.htseq.counts.gz	TCGA-D8-A140	TCGA-BRCA	Breast Invasive Ductal Carcinoma	Infiltrating duct carcinoma, NOS	NA	tcga_prim	BRCA
66b276d6-92c6-4ada-ae69-2ca5db2ad797.htseq.counts.gz	TCGA-GM-A2DC	TCGA-BRCA	Breast Invasive Ductal Carcinoma	Infiltrating duct carcinoma, NOS	NA	tcga_prim	BRCA
e87558c3-8f26-480e-853c-2e8ec6f39aca.htseq.counts.gz	TCGA-BH-A0HL	TCGA-BRCA	Breast Invasive Ductal Carcinoma	Intraductal papillary adenocarcinoma with invasion	NA	tcga_prim	BRCA
ceefc80a-4852-44aa-a234-26d0e5062c5f.htseq.counts.gz	TCGA-D8-A13Y	TCGA-BRCA	Breast Invasive Ductal Carcinoma	Infiltrating duct carcinoma, NOS	NA	tcga_prim	BRCA
58a71f2d-d3bc-4006-973e-0fdf93c3095f.htseq.counts.gz	TCGA-BH-A0HO	TCGA-BRCA	Breast Invasive Ductal Carcinoma	Infiltrating duct carcinoma, NOS	NA	tcga_prim	BRCA
4c05f1ea-cd90-4a8c-b445-fb60850144d1.htseq.counts.gz	TCGA-BH-A0HU	TCGA-BRCA	Breast Invasive Ductal Carcinoma	Infiltrating duct carcinoma, NOS	NA	tcga_prim	BRCA
ec27c2ca-312a-4e06-bc8f-ca8cb085ab3e.htseq.counts.gz	TCGA-GM-A2DM	TCGA-BRCA	Breast Invasive Ductal Carcinoma	Infiltrating duct carcinoma, NOS	NA	tcga_prim	BRCA
7d83af5d-9bcf-4c82-a993-fa9053a9b3cb.htseq.counts.gz	TCGA-BH-A0HW	TCGA-BRCA	Breast Invasive Ductal Carcinoma	Infiltrating duct carcinoma, NOS	NA	tcga_prim	BRCA
87fcecde-b317-4518-bea1-cc8d14a18107.htseq.counts.gz	TCGA-BH-A0W3	TCGA-BRCA	Breast Invasive Ductal Carcinoma	Infiltrating duct carcinoma, NOS	NA	tcga_prim	BRCA
97b56126-ffac-494c-ba64-ab43307b3e6d.htseq.counts.gz	TCGA-BH-A18H	TCGA-BRCA	Breast Invasive Ductal Carcinoma	Infiltrating duct carcinoma, NOS	NA	tcga_prim	BRCA
5029a88f-ac46-4a7e-afd0-398cfb17bd5f.htseq.counts.gz	TCGA-LL-A442	TCGA-BRCA	Breast Invasive Ductal Carcinoma	Infiltrating duct carcinoma, NOS	NA	tcga_prim	BRCA
5bc7e90d-0fa4-4bde-bee8-4f9b92de03a2.htseq.counts.gz	TCGA-BH-A18L	TCGA-BRCA	Breast Invasive Ductal Carcinoma	Infiltrating duct carcinoma, NOS	NA	tcga_prim	BRCA
892b14a6-b2b6-4860-a7fc-f65beac8530e.htseq.counts.gz	TCGA-BH-A18N	TCGA-BRCA	Breast Invasive Ductal Carcinoma	Infiltrating duct carcinoma, NOS	NA	tcga_prim	BRCA
c6a5effb-1af8-4eab-91cc-9de7780d6249.htseq.counts.gz	TCGA-BH-A1ES	TCGA-BRCA	Breast Invasive Ductal Carcinoma	Infiltrating duct carcinoma, NOS	NA	tcga_prim	BRCA
8ef08961-b69c-481b-ba38-205bff347775.htseq.counts.gz	TCGA-C8-A27A	TCGA-BRCA	Breast Invasive Ductal Carcinoma	Infiltrating duct carcinoma, NOS	NA	tcga_prim	BRCA
7d229eb4-cdbd-4578-9e54-c7cbd7ef1378.htseq.counts.gz	TCGA-C8-A274	TCGA-BRCA	Breast Invasive Ductal Carcinoma	Infiltrating duct carcinoma, NOS	NA	tcga_prim	BRCA
00587432-3004-4d4b-9dc2-8c90c81f7640.htseq.counts.gz	TCGA-E2-A1IK	TCGA-BRCA	Breast Invasive Ductal Carcinoma	Infiltrating duct carcinoma, NOS	NA	tcga_prim	BRCA
60396a51-81af-4e2a-8599-500eb58620c7.htseq.counts.gz	TCGA-C8-A273	TCGA-BRCA	Breast Invasive Ductal Carcinoma	Infiltrating duct carcinoma, NOS	NA	tcga_prim	BRCA
506c50e7-9e5a-434d-bb0d-2fd224c33bfb.htseq.counts.gz	TCGA-OL-A5D8	TCGA-BRCA	Breast Invasive Ductal Carcinoma	Infiltrating duct carcinoma, NOS	NA	tcga_prim	BRCA
6c6c01b5-ee5b-4ef0-a44f-2b982033fe4c.htseq.counts.gz	TCGA-BH-A1FG	TCGA-BRCA	Breast Invasive Ductal Carcinoma	Infiltrating duct carcinoma, NOS	NA	tcga_prim	BRCA
39b74af5-8b63-4788-b05f-d1696605afdc.htseq.counts.gz	TCGA-BH-A1FJ	TCGA-BRCA	Breast Invasive Ductal Carcinoma	Infiltrating duct carcinoma, NOS	NA	tcga_prim	BRCA
b02d1d2d-13e3-4246-ba2f-ae22d934c776.htseq.counts.gz	TCGA-BH-A1FL	TCGA-BRCA	Breast Invasive Ductal Carcinoma	Infiltrating duct carcinoma, NOS	NA	tcga_prim	BRCA
72be5cae-79cb-40da-b6ba-00d2192d6ec8.htseq.counts.gz	TCGA-C8-A26Z	TCGA-BRCA	Breast Invasive Ductal Carcinoma	Infiltrating duct carcinoma, NOS	NA	tcga_prim	BRCA
f12fbfdf-efd4-462a-a34c-8c01947bfb78.htseq.counts.gz	TCGA-BH-A204	TCGA-BRCA	Breast Invasive Ductal Carcinoma	Infiltrating duct carcinoma, NOS	NA	tcga_prim	BRCA
0733fd68-9cd5-440a-a849-fb14ef76c00d.htseq.counts.gz	TCGA-C8-A12M	TCGA-BRCA	Breast Invasive Ductal Carcinoma	Infiltrating duct carcinoma, NOS	NA	tcga_prim	BRCA
8e884e57-d4c4-4b44-a7a3-76bc9694388f.htseq.counts.gz	TCGA-OL-A6VR	TCGA-BRCA	Breast Invasive Ductal Carcinoma	Infiltrating duct carcinoma, NOS	NA	tcga_prim	BRCA
44f52c83-3eb1-4f91-a885-599fb960049c.htseq.counts.gz	TCGA-PL-A8LX	TCGA-BRCA	Breast Invasive Ductal Carcinoma	Infiltrating duct carcinoma, NOS	NA	tcga_prim	BRCA
0abe1897-c3a9-47e5-8a59-e5a2232b23db.htseq.counts.gz	TCGA-C8-A12U	TCGA-BRCA	Breast Invasive Ductal Carcinoma	Infiltrating duct carcinoma, NOS	NA	tcga_prim	BRCA
9410727e-c872-4d2b-bba9-1f63c73b6908.htseq.counts.gz	TCGA-S3-A6ZF	TCGA-BRCA	Breast Invasive Ductal Carcinoma	Infiltrating duct carcinoma, NOS	NA	tcga_prim	BRCA
95e7cabf-16bf-43b8-9478-84ef60df13dd.htseq.counts.gz	TCGA-S3-A6ZH	TCGA-BRCA	Breast Invasive Ductal Carcinoma	Infiltrating duct carcinoma, NOS	NA	tcga_prim	BRCA
6f618400-b914-4103-bf46-9c026b470aa0.htseq.counts.gz	TCGA-C8-A26V	TCGA-BRCA	Breast Invasive Ductal Carcinoma	Infiltrating duct carcinoma, NOS	NA	tcga_prim	BRCA
9f0897a4-db0c-43f8-9d75-8debe9b6c847.htseq.counts.gz	TCGA-C8-A1HO	TCGA-BRCA	Breast Invasive Ductal Carcinoma	Infiltrating duct carcinoma, NOS	NA	tcga_prim	BRCA
4270fb7c-3aa7-419b-9e7f-e449e6f659fc.htseq.counts.gz	TCGA-S3-AA11	TCGA-BRCA	Breast Invasive Ductal Carcinoma	Infiltrating duct carcinoma, NOS	NA	tcga_prim	BRCA
45f27da5-7fc4-40e2-a78f-3f9af7500804.htseq.counts.gz	TCGA-S3-AA12	TCGA-BRCA	Breast Invasive Ductal Carcinoma	Infiltrating duct carcinoma, NOS	NA	tcga_prim	BRCA
757b49f6-849d-45d9-a182-4caa6c527fc2.htseq.counts.gz	TCGA-A2-A0D3	TCGA-BRCA	Breast Invasive Ductal Carcinoma	Infiltrating duct carcinoma, NOS	NA	tcga_prim	BRCA
62a17809-7816-47cf-959d-f00e5ea0c3b4.htseq.counts.gz	TCGA-C8-A1HE	TCGA-BRCA	Breast Invasive Ductal Carcinoma	Infiltrating duct carcinoma, NOS	NA	tcga_prim	BRCA
65bcca98-e3eb-40f6-9eed-84b1c09da28e.htseq.counts.gz	TCGA-C8-A1HG	TCGA-BRCA	Breast Invasive Ductal Carcinoma	Infiltrating duct carcinoma, NOS	NA	tcga_prim	BRCA
981c01e0-2914-46db-b3b1-906bda5d7382.htseq.counts.gz	TCGA-S3-AA17	TCGA-BRCA	Breast Invasive Ductal Carcinoma	Infiltrating duct carcinoma, NOS	NA	tcga_prim	BRCA
54feb6b1-f384-40f5-a680-d0b1764d4d2d.htseq.counts.gz	TCGA-AO-A03P	TCGA-BRCA	Breast Invasive Ductal Carcinoma	Infiltrating duct carcinoma, NOS	NA	tcga_prim	BRCA
b52e7b94-7fcc-4e31-ade1-0898a418598a.htseq.counts.gz	TCGA-E2-A15T	TCGA-BRCA	Breast Invasive Ductal Carcinoma	Infiltrating duct carcinoma, NOS	NA	tcga_prim	BRCA
6a979027-8bef-430c-bf09-67b3e8882482.htseq.counts.gz	TCGA-AO-A03O	TCGA-BRCA	Breast Invasive Ductal Carcinoma	Infiltrating duct carcinoma, NOS	NA	tcga_prim	BRCA
52f569c5-6c2a-472d-8dc7-c259ff8b0c32.htseq.counts.gz	TCGA-AN-A0XT	TCGA-BRCA	Breast Invasive Ductal Carcinoma	Infiltrating duct carcinoma, NOS	NA	tcga_prim	BRCA
043440ba-20d0-47b1-8589-8b89769e5cf1.htseq.counts.gz	TCGA-AN-A0XR	TCGA-BRCA	Breast Invasive Ductal Carcinoma	Infiltrating duct carcinoma, NOS	NA	tcga_prim	BRCA
fd3c752c-4a40-4ae9-bfb0-b0315eca3d1d.htseq.counts.gz	TCGA-AN-A0XP	TCGA-BRCA	Breast Invasive Ductal Carcinoma	Infiltrating duct carcinoma, NOS	NA	tcga_prim	BRCA
1fbc7c43-62b9-4f70-8f26-fbe1900e386b.htseq.counts.gz	TCGA-AN-A0FZ	TCGA-BRCA	Breast Invasive Ductal Carcinoma	Infiltrating duct carcinoma, NOS	NA	tcga_prim	BRCA
6328270d-55e5-4e9a-be5e-c0e2a888f128.htseq.counts.gz	TCGA-AN-A0FW	TCGA-BRCA	Breast Invasive Ductal Carcinoma	Infiltrating duct carcinoma, NOS	NA	tcga_prim	BRCA
6cec6969-b8e2-4d99-a833-7c6b1ca08179.htseq.counts.gz	TCGA-AN-A0FK	TCGA-BRCA	Breast Invasive Ductal Carcinoma	Infiltrating duct carcinoma, NOS	NA	tcga_prim	BRCA
1968f4d3-ab4e-47f5-ae81-41b42fbd7da7.htseq.counts.gz	TCGA-AN-A0FF	TCGA-BRCA	Breast Invasive Ductal Carcinoma	Infiltrating duct carcinoma, NOS	NA	tcga_prim	BRCA
88ac1ce3-6538-4bf2-960c-80aebb70a148.htseq.counts.gz	TCGA-E2-A15S	TCGA-BRCA	Breast Invasive Ductal Carcinoma	Infiltrating duct carcinoma, NOS	NA	tcga_prim	BRCA
da8cb4c3-4599-41d8-9f1e-6854d9996435.htseq.counts.gz	TCGA-AN-A0AK	TCGA-BRCA	Breast Invasive Ductal Carcinoma	Infiltrating duct carcinoma, NOS	NA	tcga_prim	BRCA
9023df26-92cb-4dd9-8f2c-629dfaddd88b.htseq.counts.gz	TCGA-A1-A0SQ	TCGA-BRCA	Breast Invasive Ductal Carcinoma	Infiltrating duct carcinoma, NOS	NA	tcga_prim	BRCA
ce137517-0320-46dd-b4e0-82c02773ba97.htseq.counts.gz	TCGA-AN-A049	TCGA-BRCA	Breast Invasive Ductal Carcinoma	Infiltrating duct carcinoma, NOS	NA	tcga_prim	BRCA
a720c6bf-6365-4e4b-8761-f5e1097fa711.htseq.counts.gz	TCGA-AN-A03Y	TCGA-BRCA	Breast Invasive Ductal Carcinoma	Infiltrating duct carcinoma, NOS	NA	tcga_prim	BRCA
ed925930-3cf2-4ba7-aa24-1bd7b8faadc4.htseq.counts.gz	TCGA-AC-A7VB	TCGA-BRCA	Breast Invasive Ductal Carcinoma	Infiltrating duct carcinoma, NOS	NA	tcga_prim	BRCA
e740e34f-31fe-4fe4-8965-4e9ec5ec50fd.htseq.counts.gz	TCGA-A2-A04R	TCGA-BRCA	Breast Invasive Ductal Carcinoma	Infiltrating duct carcinoma, NOS	NA	tcga_prim	BRCA
e4b48aa4-4fc3-48b6-9f65-01e99fc85608.htseq.counts.gz	TCGA-E2-A15R	TCGA-BRCA	Breast Invasive Ductal Carcinoma	Infiltrating duct carcinoma, NOS	NA	tcga_prim	BRCA
e1877a07-b5ec-4ada-89cb-525e5abf966a.htseq.counts.gz	TCGA-C8-A1HI	TCGA-BRCA	Breast Invasive Ductal Carcinoma	Infiltrating duct carcinoma, NOS	NA	tcga_prim	BRCA
552e9a21-3493-4567-8d55-40e7f8009a5f.htseq.counts.gz	TCGA-A2-A04V	TCGA-BRCA	Breast Invasive Ductal Carcinoma	Infiltrating duct carcinoma, NOS	NA	tcga_prim	BRCA
f597456d-8d98-457a-99d7-598d321fbdc9.htseq.counts.gz	TCGA-AC-A5XU	TCGA-BRCA	Breast Invasive Ductal Carcinoma	Infiltrating duct carcinoma, NOS	NA	tcga_prim	BRCA
ea8498cf-e0d1-4c68-8459-36aeeca9dd53.htseq.counts.gz	TCGA-E2-A15O	TCGA-BRCA	Breast Invasive Ductal Carcinoma	Infiltrating duct carcinoma, NOS	NA	tcga_prim	BRCA
1e7b2b3b-f84d-42b2-b991-42d44f10340b.htseq.counts.gz	TCGA-AC-A2BM	TCGA-BRCA	Breast Invasive Ductal Carcinoma	Infiltrating duct carcinoma, NOS	NA	tcga_prim	BRCA
99b36a99-25c3-4ce9-9c0f-bbbdedbd31f6.htseq.counts.gz	TCGA-E2-A105	TCGA-BRCA	Breast Invasive Ductal Carcinoma	Infiltrating duct carcinoma, NOS	NA	tcga_prim	BRCA
45c8b091-bc89-4b52-87d9-2d9f97280abe.htseq.counts.gz	TCGA-E2-A106	TCGA-BRCA	NA	Infiltrating duct carcinoma, NOS	NA	tcga_prim	BRCA
112c740e-8830-4ed0-99cd-eadd91276f63.htseq.counts.gz	TCGA-E2-A15K	TCGA-BRCA	Breast Invasive Ductal Carcinoma	Infiltrating duct carcinoma, NOS	NA	tcga_prim	BRCA
0320d3aa-0b8c-4bda-854a-eed5a2d48eda.htseq.counts.gz	TCGA-E2-A15J	TCGA-BRCA	Breast Invasive Ductal Carcinoma	Infiltrating duct carcinoma, NOS	NA	tcga_prim	BRCA
1d7afc91-311c-4f26-9be0-b76ac284ee96.htseq.counts.gz	TCGA-A2-A0CT	TCGA-BRCA	Breast Invasive Ductal Carcinoma	Infiltrating duct carcinoma, NOS	NA	tcga_prim	BRCA
d6238304-f96f-40ab-8d2c-d426a5e1ecf0.htseq.counts.gz	TCGA-A2-A0CU	TCGA-BRCA	Breast Invasive Ductal Carcinoma	Infiltrating duct carcinoma, NOS	NA	tcga_prim	BRCA
ba2c3d6c-cca9-4de1-b307-9baec3930c1b.htseq.counts.gz	TCGA-A8-A0A9	TCGA-BRCA	Breast Invasive Ductal Carcinoma	Infiltrating duct carcinoma, NOS	NA	tcga_prim	BRCA
f288f879-8851-4adb-aff3-90c19dcf8b8c.htseq.counts.gz	TCGA-A2-A0CW	TCGA-BRCA	Breast Invasive Ductal Carcinoma	Infiltrating duct carcinoma, NOS	NA	tcga_prim	BRCA
63b48baa-7826-4b1e-ae67-7cdbd36a4e92.htseq.counts.gz	TCGA-A8-A09R	TCGA-BRCA	Breast Invasive Ductal Carcinoma	Infiltrating duct carcinoma, NOS	NA	tcga_prim	BRCA
249889ba-18de-40e0-8b54-683f7230e42a.htseq.counts.gz	TCGA-A8-A09Q	TCGA-BRCA	Breast Invasive Ductal Carcinoma	Infiltrating duct carcinoma, NOS	NA	tcga_prim	BRCA
3ec6ccd2-6cd9-4094-8a3d-98ae065ff95c.htseq.counts.gz	TCGA-A8-A09N	TCGA-BRCA	Breast Invasive Ductal Carcinoma	Infiltrating duct carcinoma, NOS	NA	tcga_prim	BRCA
fc6344e0-37d2-45dc-843b-02c6ba035f22.htseq.counts.gz	TCGA-A8-A09M	TCGA-BRCA	Breast Invasive Ductal Carcinoma	Infiltrating duct carcinoma, NOS	NA	tcga_prim	BRCA
09469727-dd69-43ea-b577-6941f597d6d9.htseq.counts.gz	TCGA-A8-A09K	TCGA-BRCA	NA	Infiltrating duct carcinoma, NOS	NA	tcga_prim	BRCA
fae9bd48-6621-4fdf-86dd-8555f9695a08.htseq.counts.gz	TCGA-A8-A09E	TCGA-BRCA	NA	Infiltrating duct carcinoma, NOS	NA	tcga_prim	BRCA
2163b681-ae29-4907-8f15-6c3665eae736.htseq.counts.gz	TCGA-C8-A1HN	TCGA-BRCA	Breast Invasive Ductal Carcinoma	Infiltrating duct carcinoma, NOS	NA	tcga_prim	BRCA
8b178cb1-d22e-4657-80c6-d7efcddf43a6.htseq.counts.gz	TCGA-A2-A0D4	TCGA-BRCA	Breast Invasive Ductal Carcinoma	Infiltrating duct carcinoma, NOS	NA	tcga_prim	BRCA
d7cd82fa-6b87-4d9b-af1d-b029dfc1d4bc.htseq.counts.gz	TCGA-A8-A099	TCGA-BRCA	Breast Invasive Ductal Carcinoma	Infiltrating duct carcinoma, NOS	NA	tcga_prim	BRCA
b33cca42-eff2-412d-a35b-9b35379f2997.htseq.counts.gz	TCGA-A8-A093	TCGA-BRCA	Breast Invasive Ductal Carcinoma	Infiltrating duct carcinoma, NOS	NA	tcga_prim	BRCA
be6d9906-45f4-4e32-83d0-327fa8c21666.htseq.counts.gz	TCGA-A8-A091	TCGA-BRCA	Breast Invasive Ductal Carcinoma	Infiltrating duct carcinoma, NOS	NA	tcga_prim	BRCA
1f90a18e-1e38-4365-bbbe-9959fe96ef77.htseq.counts.gz	TCGA-A2-A0ER	TCGA-BRCA	Breast Invasive Ductal Carcinoma	Infiltrating duct carcinoma, NOS	NA	tcga_prim	BRCA
2f01ef65-282d-46a3-acb9-97a27fc30a97.htseq.counts.gz	TCGA-A8-A090	TCGA-BRCA	Breast Invasive Ductal Carcinoma	Infiltrating duct carcinoma, NOS	NA	tcga_prim	BRCA
7e89a428-9132-4efa-b119-10241f0ecdcc.htseq.counts.gz	TCGA-A2-A0EU	TCGA-BRCA	Breast Invasive Ductal Carcinoma	Infiltrating duct carcinoma, NOS	NA	tcga_prim	BRCA
42866dc5-1fed-4d60-9177-9ad8e4ae8168.htseq.counts.gz	TCGA-A8-A08T	TCGA-BRCA	Breast Invasive Ductal Carcinoma	Infiltrating duct carcinoma, NOS	NA	tcga_prim	BRCA
ed4ae015-8f5e-49b5-886d-e8489ca1b013.htseq.counts.gz	TCGA-A8-A08S	TCGA-BRCA	NA	Infiltrating duct carcinoma, NOS	NA	tcga_prim	BRCA
938f73df-ebb5-4905-926d-e609a601d9b5.htseq.counts.gz	TCGA-A8-A08I	TCGA-BRCA	Breast Invasive Ductal Carcinoma	Infiltrating duct carcinoma, NOS	NA	tcga_prim	BRCA
411e5567-82fd-4cc8-99ea-5ed9bd3a198e.htseq.counts.gz	TCGA-A8-A08G	TCGA-BRCA	Breast Invasive Ductal Carcinoma	Infiltrating duct carcinoma, NOS	NA	tcga_prim	BRCA
6c6d7c1d-7a53-4877-8cbe-f50a26e7156b.htseq.counts.gz	TCGA-A8-A08C	TCGA-BRCA	Breast Invasive Ductal Carcinoma	Infiltrating duct carcinoma, NOS	NA	tcga_prim	BRCA
8867e7c2-0694-4172-a51e-9267a01f0658.htseq.counts.gz	TCGA-A8-A086	TCGA-BRCA	Breast Invasive Ductal Carcinoma	Infiltrating duct carcinoma, NOS	NA	tcga_prim	BRCA
dfe06359-c16a-4959-bb04-298f18474a17.htseq.counts.gz	TCGA-A8-A085	TCGA-BRCA	Breast Invasive Ductal Carcinoma	Infiltrating duct carcinoma, NOS	NA	tcga_prim	BRCA
a526094a-eada-4f8e-a73a-12761c1f25b3.htseq.counts.gz	TCGA-A8-A083	TCGA-BRCA	Breast Invasive Ductal Carcinoma	Infiltrating duct carcinoma, NOS	NA	tcga_prim	BRCA
e7d40080-17f9-4d2c-a5dd-33ac2fb61f31.htseq.counts.gz	TCGA-A8-A082	TCGA-BRCA	Breast Invasive Ductal Carcinoma	Infiltrating duct carcinoma, NOS	NA	tcga_prim	BRCA
157d34d0-1e1b-4004-9141-34bfe201788c.htseq.counts.gz	TCGA-E2-A15F	TCGA-BRCA	Breast Invasive Ductal Carcinoma	Infiltrating duct carcinoma, NOS	NA	tcga_prim	BRCA
c8f22456-214f-4648-bf99-c2addece6502.htseq.counts.gz	TCGA-A2-A0T3	TCGA-BRCA	Breast Invasive Ductal Carcinoma	Infiltrating duct carcinoma, NOS	NA	tcga_prim	BRCA
d09f7126-4c4b-4f95-918c-b12b5ca080e3.htseq.counts.gz	TCGA-A8-A081	TCGA-BRCA	Breast Invasive Ductal Carcinoma	Infiltrating duct carcinoma, NOS	NA	tcga_prim	BRCA
bc7f010c-02d8-4cde-ac36-f11eb5d0042b.htseq.counts.gz	TCGA-A8-A07Z	TCGA-BRCA	Breast Invasive Ductal Carcinoma	Infiltrating duct carcinoma, NOS	NA	tcga_prim	BRCA
cbf61237-f5ba-4fa0-97be-e79e8e75a887.htseq.counts.gz	TCGA-A2-A0YC	TCGA-BRCA	Breast Invasive Ductal Carcinoma	Infiltrating duct carcinoma, NOS	NA	tcga_prim	BRCA
54fd8129-1f2c-458b-bafd-fc76ea2538cc.htseq.counts.gz	TCGA-A8-A07P	TCGA-BRCA	Breast Invasive Ductal Carcinoma	Infiltrating duct carcinoma, NOS	NA	tcga_prim	BRCA
b0ae2bb5-9b1b-47a3-abc7-76c02bf8a229.htseq.counts.gz	TCGA-A2-A0YF	TCGA-BRCA	Breast Invasive Ductal Carcinoma	Infiltrating duct carcinoma, NOS	NA	tcga_prim	BRCA
03bf1372-9f5e-4af4-9cc1-cad158836156.htseq.counts.gz	TCGA-E2-A109	TCGA-BRCA	Breast Invasive Ductal Carcinoma	Infiltrating duct carcinoma, NOS	NA	tcga_prim	BRCA
98591c77-f3ae-47ba-94ea-a15cff8a2102.htseq.counts.gz	TCGA-A8-A07L	TCGA-BRCA	Breast Invasive Ductal Carcinoma	Infiltrating duct carcinoma, NOS	NA	tcga_prim	BRCA
6fdbbe35-6392-4100-8f96-0e0d02257b73.htseq.counts.gz	TCGA-E2-A10A	TCGA-BRCA	Breast Invasive Ductal Carcinoma	Infiltrating duct carcinoma, NOS	NA	tcga_prim	BRCA
a7450ed6-711e-4879-b87d-68caabaee840.htseq.counts.gz	TCGA-A7-A0CJ	TCGA-BRCA	Breast Invasive Ductal Carcinoma	Infiltrating duct carcinoma, NOS	NA	tcga_prim	BRCA
d73c2a36-6943-4e5b-a019-d760a38149d2.htseq.counts.gz	TCGA-A8-A079	TCGA-BRCA	Breast Invasive Ductal Carcinoma	Infiltrating duct carcinoma, NOS	NA	tcga_prim	BRCA
eaa01a14-f563-4076-8696-9064c9397e6a.htseq.counts.gz	TCGA-A2-A0YT	TCGA-BRCA	Breast Invasive Ductal Carcinoma	Infiltrating duct carcinoma, NOS	NA	tcga_prim	BRCA
98da76dd-0fb5-4313-a277-a122c205e843.htseq.counts.gz	TCGA-A2-A1FW	TCGA-BRCA	Breast Invasive Ductal Carcinoma	Infiltrating duct carcinoma, NOS	NA	tcga_prim	BRCA
98fca957-e5a5-42e6-80f3-0711363b4c4c.htseq.counts.gz	TCGA-A2-A1FX	TCGA-BRCA	Breast Invasive Ductal Carcinoma	Infiltrating duct carcinoma, NOS	NA	tcga_prim	BRCA
7a494c60-48a3-486a-83c2-aefb4c160a2c.htseq.counts.gz	TCGA-A8-A06Z	TCGA-BRCA	Breast Invasive Ductal Carcinoma	Infiltrating duct carcinoma, NOS	NA	tcga_prim	BRCA
1885eb4c-2149-4746-9c7e-620125b03d94.htseq.counts.gz	TCGA-A8-A06Y	TCGA-BRCA	Breast Invasive Ductal Carcinoma	Infiltrating duct carcinoma, NOS	NA	tcga_prim	BRCA
1ead6cd1-6336-4ecd-9a0c-88c39bd52a03.htseq.counts.gz	TCGA-A2-A1G4	TCGA-BRCA	Breast Invasive Ductal Carcinoma	Infiltrating duct carcinoma, NOS	NA	tcga_prim	BRCA
2a2f6758-f11e-4060-bb0d-601e92e7c392.htseq.counts.gz	TCGA-A8-A06U	TCGA-BRCA	Breast Invasive Ductal Carcinoma	Infiltrating duct carcinoma, NOS	NA	tcga_prim	BRCA
b6b2e280-f8b7-4689-84cb-d3733bb083eb.htseq.counts.gz	TCGA-A8-A06T	TCGA-BRCA	Breast Invasive Ductal Carcinoma	Infiltrating duct carcinoma, NOS	NA	tcga_prim	BRCA
e1f960fc-6efa-4492-9f44-8e645ec8bfc2.htseq.counts.gz	TCGA-A8-A06Q	TCGA-BRCA	Breast Invasive Ductal Carcinoma	Infiltrating duct carcinoma, NOS	NA	tcga_prim	BRCA
70cb5052-4284-4147-a745-d2f2b58cb481.htseq.counts.gz	TCGA-A8-A06O	TCGA-BRCA	Breast Invasive Ductal Carcinoma	Infiltrating duct carcinoma, NOS	NA	tcga_prim	BRCA
a5dc521e-bee4-489c-8679-d4b90a327d33.htseq.counts.gz	TCGA-A2-A25E	TCGA-BRCA	Breast Invasive Ductal Carcinoma	Infiltrating duct carcinoma, NOS	NA	tcga_prim	BRCA
ca5d0721-99cf-4b7c-b708-6acea2ae86bd.htseq.counts.gz	TCGA-A8-A06N	TCGA-BRCA	Breast Invasive Ductal Carcinoma	Infiltrating duct carcinoma, NOS	NA	tcga_prim	BRCA
f3631c65-b194-4894-85cb-146980e4cb2c.htseq.counts.gz	TCGA-E2-A10B	TCGA-BRCA	Breast Invasive Ductal Carcinoma	Infiltrating duct carcinoma, NOS	NA	tcga_prim	BRCA
f966cb98-e661-453d-b1ae-aacf5876520a.htseq.counts.gz	TCGA-C8-A1HM	TCGA-BRCA	Breast Invasive Ductal Carcinoma	Infiltrating duct carcinoma, NOS	NA	tcga_prim	BRCA
c7169e06-bce9-4524-ab91-84c24205814c.htseq.counts.gz	TCGA-A7-A4SF	TCGA-BRCA	Breast Invasive Ductal Carcinoma	Infiltrating duct carcinoma, NOS	NA	tcga_prim	BRCA
1785abbf-4f85-4a72-8365-44c743ea786b.htseq.counts.gz	TCGA-E2-A14T	TCGA-BRCA	Breast Invasive Ductal Carcinoma	Infiltrating duct carcinoma, NOS	NA	tcga_prim	BRCA
b3b6981a-b5db-481c-bc27-76a114856b03.htseq.counts.gz	TCGA-A7-A13F	TCGA-BRCA	Breast Invasive Ductal Carcinoma	Infiltrating duct carcinoma, NOS	NA	tcga_prim	BRCA
9bb09b83-b276-4402-a02e-3c0c6e054e18.htseq.counts.gz	TCGA-E2-A156	TCGA-BRCA	Breast Invasive Ductal Carcinoma	Infiltrating duct carcinoma, NOS	NA	tcga_prim	BRCA
fcdaa827-e263-46e0-8a83-206fa5a009ba.htseq.counts.gz	TCGA-E2-A14W	TCGA-BRCA	Breast Invasive Ductal Carcinoma	Infiltrating duct carcinoma, NOS	NA	tcga_prim	BRCA
2d21d348-762a-424f-8965-e5132ff2359c.htseq.counts.gz	TCGA-E2-A154	TCGA-BRCA	Breast Invasive Ductal Carcinoma	Infiltrating duct carcinoma, NOS	NA	tcga_prim	BRCA
8691a335-a632-4529-b77f-35ab2dddae26.htseq.counts.gz	TCGA-E2-A155	TCGA-BRCA	Breast Invasive Ductal Carcinoma	Infiltrating duct carcinoma, NOS	NA	tcga_prim	BRCA
b6a39fab-afc2-4498-bb4c-95adeb388c6f.htseq.counts.gz	TCGA-A7-A0D9	TCGA-BRCA	Breast Invasive Ductal Carcinoma	Infiltrating duct carcinoma, NOS	NA	tcga_prim	BRCA
996415ad-eec3-4712-a0c7-e099ff6df33b.htseq.counts.gz	TCGA-A7-A0CD	TCGA-BRCA	Breast Invasive Ductal Carcinoma	Infiltrating duct carcinoma, NOS	NA	tcga_prim	BRCA
aa47670a-4c3f-468a-b2d3-9d7b1d60845e.htseq.counts.gz	TCGA-A2-A0ET	TCGA-BRCA	Breast Invasive Ductal Carcinoma	Infiltrating duct carcinoma, NOS	NA	tcga_prim	BRCA
d4d6abaa-9134-42ac-9adf-2045f747abb4.htseq.counts.gz	TCGA-C8-A131	TCGA-BRCA	Breast Invasive Ductal Carcinoma	Infiltrating duct carcinoma, NOS	NA	tcga_prim	BRCA
44a7b09b-a258-4e97-ac42-02d7f09b8b32.htseq.counts.gz	TCGA-LL-A6FR	TCGA-BRCA	Breast Invasive Ductal Carcinoma	Infiltrating duct carcinoma, NOS	NA	tcga_prim	BRCA
b39d696e-8048-41d1-a849-4cccdaf54d06.htseq.counts.gz	TCGA-AN-A04C	TCGA-BRCA	Breast Invasive Ductal Carcinoma	Infiltrating duct carcinoma, NOS	NA	tcga_prim	BRCA
68872445-c6f8-4e6a-b0b3-dcaa53e70e56.htseq.counts.gz	TCGA-AN-A0FL	TCGA-BRCA	Breast Invasive Ductal Carcinoma	Infiltrating duct carcinoma, NOS	NA	tcga_prim	BRCA
5141c576-e074-4fe4-805e-d58eae3ee198.htseq.counts.gz	TCGA-A2-A04P	TCGA-BRCA	Breast Invasive Ductal Carcinoma	Infiltrating duct carcinoma, NOS	NA	tcga_prim	BRCA
5310b432-6d4a-4b07-a9c3-d3db29515dfc.htseq.counts.gz	TCGA-UU-A93S	TCGA-BRCA	Breast Invasive Ductal Carcinoma	Infiltrating duct carcinoma, NOS	NA	tcga_prim	BRCA
78f2dfc0-9452-4547-b9a9-eb9dc920a4a9.htseq.counts.gz	TCGA-UL-AAZ6	TCGA-BRCA	Breast Invasive Ductal Carcinoma	Infiltrating duct carcinoma, NOS	NA	tcga_prim	BRCA
9ed9fdc8-a437-4f4b-8ef8-e3f0c219baca.htseq.counts.gz	TCGA-LL-A7SZ	TCGA-BRCA	Breast Invasive Ductal Carcinoma	Infiltrating duct carcinoma, NOS	NA	tcga_prim	BRCA
91f35d16-88fd-4729-b4a8-09d26f20ad86.htseq.counts.gz	TCGA-A2-A0CY	TCGA-BRCA	NA	Infiltrating duct carcinoma, NOS	NA	tcga_prim	BRCA
55de73a6-7f94-4022-9ee8-8f959fa2866b.htseq.counts.gz	TCGA-LL-A8F5	TCGA-BRCA	Breast Invasive Ductal Carcinoma	Infiltrating duct carcinoma, NOS	NA	tcga_prim	BRCA
64c6dc6b-5fb3-48fe-8103-ee7cd86b989d.htseq.counts.gz	TCGA-D8-A1Y3	TCGA-BRCA	Breast Invasive Ductal Carcinoma	Infiltrating duct carcinoma, NOS	NA	tcga_prim	BRCA
225ccdc9-0d78-4d35-a969-080e6db2d42b.htseq.counts.gz	TCGA-LL-A5YO	TCGA-BRCA	Breast Invasive Ductal Carcinoma	Infiltrating duct carcinoma, NOS	NA	tcga_prim	BRCA
5445d9fd-a8a9-4fc0-9876-b9bebc549f9b.htseq.counts.gz	TCGA-LL-A5YM	TCGA-BRCA	Breast Invasive Ductal Carcinoma	Paget disease and infiltrating duct carcinoma of breast	NA	tcga_prim	BRCA
743ef32d-2d6c-4ae0-959a-8c20de3e6734.htseq.counts.gz	TCGA-A7-A56D	TCGA-BRCA	Breast Invasive Ductal Carcinoma	Infiltrating duct carcinoma, NOS	NA	tcga_prim	BRCA
b95cd925-a039-4c0f-b587-4bd4acf03e1f.htseq.counts.gz	TCGA-BH-A18G	TCGA-BRCA	Breast Invasive Ductal Carcinoma	Infiltrating duct carcinoma, NOS	NA	tcga_prim	BRCA
bd3834fb-9a9b-4a7b-880f-b4073f51bd31.htseq.counts.gz	TCGA-AO-A0JB	TCGA-BRCA	Breast Invasive Ductal Carcinoma	Infiltrating duct carcinoma, NOS	NA	tcga_prim	BRCA
c5375772-6f28-4bf2-bd70-63a8872b7b7c.htseq.counts.gz	TCGA-AO-A0JL	TCGA-BRCA	Breast Invasive Ductal Carcinoma	Infiltrating duct carcinoma, NOS	NA	tcga_prim	BRCA
bef64f1a-1c0b-4615-bbbf-9faa7b0a03c8.htseq.counts.gz	TCGA-GM-A2DD	TCGA-BRCA	Breast Invasive Ductal Carcinoma	Infiltrating duct carcinoma, NOS	NA	tcga_prim	BRCA
94dcaa51-315e-43d9-875c-4c4ae2e9bef3.htseq.counts.gz	TCGA-A2-A3XV	TCGA-BRCA	Breast Invasive Ductal Carcinoma	Infiltrating duct carcinoma, NOS	NA	tcga_prim	BRCA
d806b4fb-807b-4d66-b17f-c2e381675e4f.htseq.counts.gz	TCGA-AO-A1KR	TCGA-BRCA	Breast Invasive Ductal Carcinoma	Infiltrating duct carcinoma, NOS	NA	tcga_prim	BRCA
7eed3c23-853b-4d0e-9b2d-81990f2ca0c6.htseq.counts.gz	TCGA-GM-A2DB	TCGA-BRCA	Breast Invasive Ductal Carcinoma	Infiltrating duct carcinoma, NOS	NA	tcga_prim	BRCA
52fe6ec2-36d3-413b-81c7-b79870d74450.htseq.counts.gz	TCGA-OL-A66P	TCGA-BRCA	Breast Invasive Ductal Carcinoma	Infiltrating duct carcinoma, NOS	NA	tcga_prim	BRCA
1c860457-48e6-4a74-a455-e61bc10c6b32.htseq.counts.gz	TCGA-BH-A0EE	TCGA-BRCA	Breast Invasive Ductal Carcinoma	Infiltrating duct carcinoma, NOS	NA	tcga_prim	BRCA
a19e31ff-1afa-4e25-8c79-28b922052ff2.htseq.counts.gz	TCGA-OL-A5RZ	TCGA-BRCA	Breast Invasive Ductal Carcinoma	Infiltrating duct carcinoma, NOS	NA	tcga_prim	BRCA
4a775326-e623-47d4-b105-d32fc21afb8a.htseq.counts.gz	TCGA-E2-A1LS	TCGA-BRCA	Breast Invasive Ductal Carcinoma	Infiltrating duct carcinoma, NOS	NA	tcga_prim	BRCA
df706741-6d56-4953-8d15-ef916d73848a.htseq.counts.gz	TCGA-E2-A9RU	TCGA-BRCA	Breast Invasive Ductal Carcinoma	Infiltrating duct carcinoma, NOS	NA	tcga_prim	BRCA
829af93c-fd1a-4792-be16-a5b7b7221b09.htseq.counts.gz	TCGA-EW-A1P1	TCGA-BRCA	Breast Invasive Ductal Carcinoma	Infiltrating duct carcinoma, NOS	NA	tcga_prim	BRCA
f9787d01-42ae-46a6-b098-9450cff06cf5.htseq.counts.gz	TCGA-A2-A1G6	TCGA-BRCA	Breast Invasive Ductal Carcinoma	Infiltrating duct carcinoma, NOS	NA	tcga_prim	BRCA
e7132b1c-b839-46ac-80ab-989ceeb3c157.htseq.counts.gz	TCGA-AR-A24W	TCGA-BRCA	Breast Invasive Ductal Carcinoma	Infiltrating duct carcinoma, NOS	NA	tcga_prim	BRCA
6d32c2f4-c318-4917-8e17-2eff74b5e127.htseq.counts.gz	TCGA-AR-A0U0	TCGA-BRCA	Breast Invasive Ductal Carcinoma	Infiltrating duct carcinoma, NOS	NA	tcga_prim	BRCA
5270d12d-756c-40d7-8f5d-8e7ccdf24a48.htseq.counts.gz	TCGA-BH-A0BL	TCGA-BRCA	Breast Invasive Ductal Carcinoma	Infiltrating duct carcinoma, NOS	NA	tcga_prim	BRCA
583a285b-0bcd-4fd7-9c66-19ca10d974c3.htseq.counts.gz	TCGA-A7-A6VY	TCGA-BRCA	Breast Invasive Ductal Carcinoma	Infiltrating duct carcinoma, NOS	NA	tcga_prim	BRCA
87a1f0a2-5c97-4e4f-92f0-af2259c42be7.htseq.counts.gz	TCGA-A2-A25F	TCGA-BRCA	Breast Invasive Ductal Carcinoma	Infiltrating duct carcinoma, NOS	NA	tcga_prim	BRCA
68b3162f-a77a-4630-a64a-26a33a2ecb12.htseq.counts.gz	TCGA-C8-A134	TCGA-BRCA	Breast Invasive Ductal Carcinoma	Infiltrating duct carcinoma, NOS	NA	tcga_prim	BRCA
086a6348-e87d-44bf-96f3-71a42af960ff.htseq.counts.gz	TCGA-BH-A0BG	TCGA-BRCA	Breast Invasive Ductal Carcinoma	Infiltrating duct carcinoma, NOS	NA	tcga_prim	BRCA
003d640d-3bfc-4791-b241-4a3206d49468.htseq.counts.gz	TCGA-AR-A251	TCGA-BRCA	Breast Invasive Ductal Carcinoma	Infiltrating duct carcinoma, NOS	NA	tcga_prim	BRCA
3c99f021-2d9a-4322-96d1-27329c4abee3.htseq.counts.gz	TCGA-A7-A6VV	TCGA-BRCA	Breast Invasive Ductal Carcinoma	Infiltrating duct carcinoma, NOS	NA	tcga_prim	BRCA
04268bf5-f4de-4c02-bd76-a64ac21b6136.htseq.counts.gz	TCGA-BH-A0BW	TCGA-BRCA	Breast Invasive Ductal Carcinoma	Infiltrating duct carcinoma, NOS	NA	tcga_prim	BRCA
0b5a79f8-be5b-4b72-b5e9-a764a70b2b38.htseq.counts.gz	TCGA-AR-A256	TCGA-BRCA	Breast Invasive Ductal Carcinoma	Infiltrating duct carcinoma, NOS	NA	tcga_prim	BRCA
faa53d6b-5b59-4efa-948a-37217bb04db9.htseq.counts.gz	TCGA-AR-A24Q	TCGA-BRCA	Breast Invasive Ductal Carcinoma	Infiltrating duct carcinoma, NOS	NA	tcga_prim	BRCA
793d9283-e8c4-4548-8f2f-b57f94308b5c.htseq.counts.gz	TCGA-A2-A1G1	TCGA-BRCA	Breast Invasive Ductal Carcinoma	Infiltrating duct carcinoma, NOS	NA	tcga_prim	BRCA
339d6e55-7065-45d5-ba2c-afc689cb7386.htseq.counts.gz	TCGA-S3-AA0Z	TCGA-BRCA	Breast Invasive Ductal Carcinoma	Infiltrating duct carcinoma, NOS	NA	tcga_prim	BRCA
48a74528-5279-4175-978d-4ef38e6fc835.htseq.counts.gz	TCGA-EW-A3U0	TCGA-BRCA	Breast Invasive Ductal Carcinoma	Infiltrating duct carcinoma, NOS	NA	tcga_prim	BRCA
4dddb0ad-1c56-4100-9f5e-a0e9722a12f9.htseq.counts.gz	TCGA-E9-A1ND	TCGA-BRCA	Breast Invasive Ductal Carcinoma	Infiltrating duct carcinoma, NOS	NA	tcga_prim	BRCA
fe86fbf3-07cb-4d29-bc2b-58c5fbcd275c.htseq.counts.gz	TCGA-A2-A0YM	TCGA-BRCA	Breast Invasive Ductal Carcinoma	Infiltrating duct carcinoma, NOS	NA	tcga_prim	BRCA
0b6603e7-a619-40d0-8af8-ddc7d30ffd7e.htseq.counts.gz	TCGA-AR-A1AY	TCGA-BRCA	Breast Invasive Ductal Carcinoma	Infiltrating duct carcinoma, NOS	NA	tcga_prim	BRCA
a6f657a3-439e-4afd-be04-413f2ed02828.htseq.counts.gz	TCGA-A8-A07C	TCGA-BRCA	Breast Invasive Ductal Carcinoma	Infiltrating duct carcinoma, NOS	NA	tcga_prim	BRCA
bf247059-bf60-4e1f-a865-6e715e2db9a2.htseq.counts.gz	TCGA-D8-A147	TCGA-BRCA	Breast Invasive Ductal Carcinoma	Infiltrating duct carcinoma, NOS	NA	tcga_prim	BRCA
54401c2a-7124-42b7-90d8-6267575bce51.htseq.counts.gz	TCGA-C8-A12V	TCGA-BRCA	Breast Invasive Ductal Carcinoma	Infiltrating duct carcinoma, NOS	NA	tcga_prim	BRCA
7bda3c7f-9e51-4e8a-9398-e9dc1dee8c62.htseq.counts.gz	TCGA-PL-A8LZ	TCGA-BRCA	Breast Invasive Ductal Carcinoma	Infiltrating duct carcinoma, NOS	NA	tcga_prim	BRCA
2eecdef2-2e2a-450f-ad52-f053f97275a3.htseq.counts.gz	TCGA-AR-A1AR	TCGA-BRCA	Breast Invasive Ductal Carcinoma	Infiltrating duct carcinoma, NOS	NA	tcga_prim	BRCA
f5a07ef3-d47e-4c6f-8ed4-13c0b03f7673.htseq.counts.gz	TCGA-AR-A1AO	TCGA-BRCA	Breast Invasive Ductal Carcinoma	Infiltrating duct carcinoma, NOS	NA	tcga_prim	BRCA
4b19c0e2-2a61-4f0a-9257-4a528e6b320e.htseq.counts.gz	TCGA-D8-A143	TCGA-BRCA	Breast Invasive Ductal Carcinoma	Infiltrating duct carcinoma, NOS	NA	tcga_prim	BRCA
eda48ba9-aef8-433e-95fe-e94a061906d3.htseq.counts.gz	TCGA-AR-A1AJ	TCGA-BRCA	Breast Invasive Ductal Carcinoma	Infiltrating duct carcinoma, NOS	NA	tcga_prim	BRCA
25de1c24-bb1d-40a7-b62f-b54d6184426c.htseq.counts.gz	TCGA-A2-A0YE	TCGA-BRCA	Breast Invasive Ductal Carcinoma	Infiltrating duct carcinoma, NOS	NA	tcga_prim	BRCA
03419112-80e3-4f01-a952-1492008a7451.htseq.counts.gz	TCGA-A7-A4SE	TCGA-BRCA	Breast Invasive Ductal Carcinoma	Infiltrating duct carcinoma, NOS	NA	tcga_prim	BRCA
2807d45f-9e15-4e06-8336-de7295fc7509.htseq.counts.gz	TCGA-A8-A07U	TCGA-BRCA	Breast Invasive Ductal Carcinoma	Infiltrating duct carcinoma, NOS	NA	tcga_prim	BRCA
708413f6-ee3c-4379-a8a1-0143b0ac7adb.htseq.counts.gz	TCGA-AR-A0U4	TCGA-BRCA	Breast Invasive Ductal Carcinoma	Infiltrating duct carcinoma, NOS	NA	tcga_prim	BRCA
c77a24cf-b389-4c74-8477-792a1529b1fb.htseq.counts.gz	TCGA-E2-A1LL	TCGA-BRCA	Breast Invasive Ductal Carcinoma	Infiltrating duct carcinoma, NOS	NA	tcga_prim	BRCA
39ff3181-ab7a-4143-b23f-0d5ab109ff86.htseq.counts.gz	TCGA-A7-A4SD	TCGA-BRCA	Breast Invasive Ductal Carcinoma	Infiltrating duct carcinoma, NOS	NA	tcga_prim	BRCA
0e3c0131-7ad3-425d-ade3-a75296581f43.htseq.counts.gz	TCGA-B6-A0I6	TCGA-BRCA	Breast Invasive Ductal Carcinoma	Infiltrating duct carcinoma, NOS	NA	tcga_prim	BRCA
8dfe19ae-aec1-4de5-9b94-1a48c05c11c5.htseq.counts.gz	TCGA-AR-A0TS	TCGA-BRCA	Breast Invasive Ductal Carcinoma	Infiltrating duct carcinoma, NOS	NA	tcga_prim	BRCA
ccdbc757-4bf2-4132-bc03-dced7d6c2c71.htseq.counts.gz	TCGA-AR-A0TP	TCGA-BRCA	Breast Invasive Ductal Carcinoma	Infiltrating duct carcinoma, NOS	NA	tcga_prim	BRCA
111d998f-4133-436a-9990-64cb293a986e.htseq.counts.gz	TCGA-A2-A0SX	TCGA-BRCA	Breast Invasive Ductal Carcinoma	Infiltrating duct carcinoma, NOS	NA	tcga_prim	BRCA
3ab61b3d-13bd-4fca-ac15-f70acbce447c.htseq.counts.gz	TCGA-D8-A1XQ	TCGA-BRCA	Breast Invasive Ductal Carcinoma	Infiltrating duct carcinoma, NOS	NA	tcga_prim	BRCA
571dfb80-0e39-4e9c-8dd2-597b93d67e90.htseq.counts.gz	TCGA-S3-AA10	TCGA-BRCA	Breast Invasive Ductal Carcinoma	Infiltrating duct carcinoma, NOS	NA	tcga_prim	BRCA
b8001d68-74fb-46a4-b0c5-388387479685.htseq.counts.gz	TCGA-D8-A142	TCGA-BRCA	Breast Invasive Ductal Carcinoma	Infiltrating duct carcinoma, NOS	NA	tcga_prim	BRCA
97745843-751b-4437-82e0-31ed8c323e91.htseq.counts.gz	TCGA-GI-A2C9	TCGA-BRCA	Breast Invasive Ductal Carcinoma	Infiltrating duct carcinoma, NOS	NA	tcga_prim	BRCA
01a1c77a-3f93-4561-a079-c771ac054f56.htseq.counts.gz	TCGA-AQ-A04J	TCGA-BRCA	Breast Invasive Ductal Carcinoma	Infiltrating duct carcinoma, NOS	NA	tcga_prim	BRCA
7d9d7119-4a9e-46f6-b758-153bfcc869a5.htseq.counts.gz	TCGA-D8-A1JL	TCGA-BRCA	Breast Invasive Ductal Carcinoma	Infiltrating duct carcinoma, NOS	NA	tcga_prim	BRCA
b44cdb13-1812-4bf6-825e-edae5bc5376a.htseq.counts.gz	TCGA-C8-A12K	TCGA-BRCA	Breast Invasive Ductal Carcinoma	Infiltrating duct carcinoma, NOS	NA	tcga_prim	BRCA
d70033a1-9000-493f-9474-6e9e3f47b851.htseq.counts.gz	TCGA-A2-A0ST	TCGA-BRCA	Breast Invasive Ductal Carcinoma	Infiltrating duct carcinoma, NOS	NA	tcga_prim	BRCA
62299b4e-203a-4f74-a2d9-94e0617acfb8.htseq.counts.gz	TCGA-BH-A0B3	TCGA-BRCA	Breast Invasive Ductal Carcinoma	Infiltrating duct carcinoma, NOS	NA	tcga_prim	BRCA
ad1b1ba2-a050-4d62-9e44-4dda1b68aa2e.htseq.counts.gz	TCGA-D8-A13Z	TCGA-BRCA	Breast Invasive Ductal Carcinoma	Infiltrating duct carcinoma, NOS	NA	tcga_prim	BRCA
88522aae-be2d-4899-b32a-c35a39c25b89.htseq.counts.gz	TCGA-AO-A12F	TCGA-BRCA	Breast Invasive Ductal Carcinoma	Infiltrating duct carcinoma, NOS	NA	tcga_prim	BRCA
ec241da3-82df-46a8-8a54-b1e977ac4834.htseq.counts.gz	TCGA-S3-AA15	TCGA-BRCA	Breast Invasive Ductal Carcinoma	Infiltrating duct carcinoma, NOS	NA	tcga_prim	BRCA
cf52b0c5-b1b7-4f0a-b5a1-f1924b39046f.htseq.counts.gz	TCGA-A8-A08R	TCGA-BRCA	Breast Invasive Ductal Carcinoma	Infiltrating duct carcinoma, NOS	NA	tcga_prim	BRCA
f8c7886e-59ed-4b72-bf54-72d35bfc5e4f.htseq.counts.gz	TCGA-AO-A128	TCGA-BRCA	Breast Invasive Ductal Carcinoma	Infiltrating duct carcinoma, NOS	NA	tcga_prim	BRCA
7b18f9cb-2541-450d-b816-9823edc1afe2.htseq.counts.gz	TCGA-D8-A1XW	TCGA-BRCA	Breast Invasive Ductal Carcinoma	Infiltrating duct carcinoma, NOS	NA	tcga_prim	BRCA
470d1bf7-55b9-4c8c-a3f3-f7ad6c1a4c77.htseq.counts.gz	TCGA-BH-A0AV	TCGA-BRCA	Breast Invasive Ductal Carcinoma	Infiltrating duct carcinoma, NOS	NA	tcga_prim	BRCA
c0b05393-e154-459d-a17a-9e03d404ae6e.htseq.counts.gz	TCGA-E2-A1AZ	TCGA-BRCA	Breast Invasive Ductal Carcinoma	Infiltrating duct carcinoma, NOS	NA	tcga_prim	BRCA
0d82c41a-3bc8-4c71-a97d-90217b1af358.htseq.counts.gz	TCGA-OL-A66I	TCGA-BRCA	Breast Invasive Ductal Carcinoma	Infiltrating duct carcinoma, NOS	NA	tcga_prim	BRCA
29aca450-15a5-4d45-bade-ecce8e5a0e8f.htseq.counts.gz	TCGA-BH-A0RX	TCGA-BRCA	Breast Invasive Ductal Carcinoma	Infiltrating duct carcinoma, NOS	NA	tcga_prim	BRCA
f8a64fd0-7e9c-4796-988d-607ed07c4c23.htseq.counts.gz	TCGA-E2-A159	TCGA-BRCA	Breast Invasive Ductal Carcinoma	Infiltrating duct carcinoma, NOS	NA	tcga_prim	BRCA
1fb17947-620e-4655-8b19-7adef7238ab5.htseq.counts.gz	TCGA-A2-A3XY	TCGA-BRCA	Breast Invasive Ductal Carcinoma	Infiltrating duct carcinoma, NOS	NA	tcga_prim	BRCA
2bdbf400-8324-414c-8296-601d4a8c3eb0.htseq.counts.gz	TCGA-AO-A0J4	TCGA-BRCA	Breast Invasive Ductal Carcinoma	Infiltrating duct carcinoma, NOS	NA	tcga_prim	BRCA
1c89ff2f-6e0a-4244-952b-1391dba1b815.htseq.counts.gz	TCGA-LL-A441	TCGA-BRCA	Breast Invasive Ductal Carcinoma	Infiltrating duct carcinoma, NOS	NA	tcga_prim	BRCA
f488d4bd-07b5-4a18-b6e8-982c6303f4a9.htseq.counts.gz	TCGA-E2-A14X	TCGA-BRCA	Breast Invasive Ductal Carcinoma	Infiltrating duct carcinoma, NOS	NA	tcga_prim	BRCA
d6f019d0-dca0-48e7-9936-ae27b69a3c57.htseq.counts.gz	TCGA-AN-A0XU	TCGA-BRCA	Breast Invasive Ductal Carcinoma	Infiltrating duct carcinoma, NOS	NA	tcga_prim	BRCA
e2c8d95e-1e56-4b01-a818-7eccc0059d6e.htseq.counts.gz	TCGA-D8-A27F	TCGA-BRCA	Breast Invasive Ductal Carcinoma	Infiltrating duct carcinoma, NOS	NA	tcga_prim	BRCA
ce85344b-0f16-4f96-b8da-af518e2adc71.htseq.counts.gz	TCGA-OL-A5RY	TCGA-BRCA	Breast Invasive Ductal Carcinoma	Infiltrating duct carcinoma, NOS	NA	tcga_prim	BRCA
01cdf894-fd1d-42c0-866b-10c68cde7c54.htseq.counts.gz	TCGA-A7-A13D	TCGA-BRCA	Breast Invasive Ductal Carcinoma	Infiltrating duct carcinoma, NOS	NA	tcga_prim	BRCA
2b61282b-2240-4f72-b8ec-a6242c3fdac2.htseq.counts.gz	TCGA-A2-A0D2	TCGA-BRCA	Breast Invasive Ductal Carcinoma	Infiltrating duct carcinoma, NOS	NA	tcga_prim	BRCA
9ad28472-32f0-4cb5-ba51-17d3e75fe85d.htseq.counts.gz	TCGA-BH-A18Q	TCGA-BRCA	Breast Invasive Ductal Carcinoma	Infiltrating duct carcinoma, NOS	NA	tcga_prim	BRCA
b667a6ae-353f-4045-a442-a4320231ed73.htseq.counts.gz	TCGA-C8-A27B	TCGA-BRCA	Breast Invasive Ductal Carcinoma	Infiltrating duct carcinoma, NOS	NA	tcga_prim	BRCA
4253d955-2f01-4657-909e-756c899dd81d.htseq.counts.gz	TCGA-AN-A0G0	TCGA-BRCA	Breast Invasive Ductal Carcinoma	Infiltrating duct carcinoma, NOS	NA	tcga_prim	BRCA
6419a6e7-9e3d-4c0e-9ae9-e14b9ae02661.htseq.counts.gz	TCGA-E9-A243	TCGA-BRCA	Breast Invasive Ductal Carcinoma	Infiltrating duct carcinoma, NOS	NA	tcga_prim	BRCA
3ca8233e-434b-477c-8683-b1f770cedc63.htseq.counts.gz	TCGA-E2-A150	TCGA-BRCA	Breast Invasive Ductal Carcinoma	Infiltrating duct carcinoma, NOS	NA	tcga_prim	BRCA
4090ee76-ffc3-4b6b-9be5-53855d453e88.htseq.counts.gz	TCGA-AN-A0FX	TCGA-BRCA	Breast Invasive Ductal Carcinoma	Infiltrating duct carcinoma, NOS	NA	tcga_prim	BRCA
8e21887e-f3ca-4c2c-819a-538952264c23.htseq.counts.gz	TCGA-BH-A18V	TCGA-BRCA	Breast Invasive Ductal Carcinoma	Infiltrating duct carcinoma, NOS	NA	tcga_prim	BRCA
177b3d71-2c66-454b-9680-046b0fef23ac.htseq.counts.gz	TCGA-B6-A0RT	TCGA-BRCA	Breast Invasive Ductal Carcinoma	Infiltrating duct carcinoma, NOS	NA	tcga_prim	BRCA
5ec8fcf2-85bc-4c30-9329-62b1cc47b67f.htseq.counts.gz	TCGA-BH-A1F6	TCGA-BRCA	Breast Invasive Ductal Carcinoma	Infiltrating duct carcinoma, NOS	NA	tcga_prim	BRCA
ad778372-ad13-4d11-ac15-900de7d9637a.htseq.counts.gz	TCGA-B6-A400	TCGA-BRCA	Breast Invasive Ductal Carcinoma	Infiltrating duct carcinoma, NOS	NA	tcga_prim	BRCA
bd556315-a050-465f-9a41-bdebe7e3eb61.htseq.counts.gz	TCGA-A2-A0CM	TCGA-BRCA	Breast Invasive Ductal Carcinoma	Infiltrating duct carcinoma, NOS	NA	tcga_prim	BRCA
a33029dd-b5fa-4be0-9cbf-971d289146dd.htseq.counts.gz	TCGA-A7-A0DA	TCGA-BRCA	Breast Invasive Ductal Carcinoma	Infiltrating duct carcinoma, NOS	NA	tcga_prim	BRCA
5525258b-a896-4735-bcfb-63db002189e3.htseq.counts.gz	TCGA-AN-A0FJ	TCGA-BRCA	Breast Invasive Ductal Carcinoma	Infiltrating duct carcinoma, NOS	NA	tcga_prim	BRCA
ea1b4005-545a-4fa3-a3d7-a2dbd1bcc744.htseq.counts.gz	TCGA-D8-A27H	TCGA-BRCA	Breast Invasive Ductal Carcinoma	Infiltrating duct carcinoma, NOS	NA	tcga_prim	BRCA
39ea216a-6bff-41bc-a730-350145ffd2eb.htseq.counts.gz	TCGA-LL-A5YP	TCGA-BRCA	Breast Invasive Ductal Carcinoma	Infiltrating duct carcinoma, NOS	NA	tcga_prim	BRCA
67943973-e57a-4285-bd6e-995053d23fe0.htseq.counts.gz	TCGA-AN-A0AL	TCGA-BRCA	Breast Invasive Ductal Carcinoma	Infiltrating duct carcinoma, NOS	NA	tcga_prim	BRCA
555de98a-5925-41d0-8095-7ae42c480861.htseq.counts.gz	TCGA-A1-A0SP	TCGA-BRCA	Breast Invasive Ductal Carcinoma	Infiltrating duct carcinoma, NOS	NA	tcga_prim	BRCA
b8dffd2d-f096-48d2-bf27-1e8c0ae526de.htseq.counts.gz	TCGA-BH-A1F0	TCGA-BRCA	Breast Invasive Ductal Carcinoma	Infiltrating duct carcinoma, NOS	NA	tcga_prim	BRCA
4dced115-7653-470d-b341-be1a447175db.htseq.counts.gz	TCGA-A2-A04Q	TCGA-BRCA	Breast Invasive Ductal Carcinoma	Infiltrating duct carcinoma, NOS	NA	tcga_prim	BRCA
9f0d673f-ff69-4d01-910c-f04921b538a2.htseq.counts.gz	TCGA-A7-A0CE	TCGA-BRCA	Breast Invasive Ductal Carcinoma	Infiltrating duct carcinoma, NOS	NA	tcga_prim	BRCA
bb61735e-8207-42e2-95bb-3d2c8001595c.htseq.counts.gz	TCGA-AC-A8OQ	TCGA-BRCA	Breast Invasive Ductal Carcinoma	Infiltrating duct carcinoma, NOS	NA	tcga_prim	BRCA
b5b60d8b-1977-4b67-8b23-63ca508027b0.htseq.counts.gz	TCGA-LL-A73Y	TCGA-BRCA	Breast Invasive Ductal Carcinoma	Infiltrating duct carcinoma, NOS	NA	tcga_prim	BRCA
92891ee4-51a0-4e4d-b6db-70fbb2a756bc.htseq.counts.gz	TCGA-D8-A27M	TCGA-BRCA	Breast Invasive Ductal Carcinoma	Infiltrating duct carcinoma, NOS	NA	tcga_prim	BRCA
bcae978c-e9b1-4c7a-8691-caf718db5b3a.htseq.counts.gz	TCGA-EW-A1P7	TCGA-BRCA	Breast Invasive Ductal Carcinoma	Infiltrating duct carcinoma, NOS	NA	tcga_prim	BRCA
4eecfe47-e618-4f17-8a74-a91ebd259c88.htseq.counts.gz	TCGA-AN-A041	TCGA-BRCA	Breast Invasive Ductal Carcinoma	Infiltrating duct carcinoma, NOS	NA	tcga_prim	BRCA
394a5627-ac10-4c2d-a4d4-393898dd7d0a.htseq.counts.gz	TCGA-LL-A740	TCGA-BRCA	Breast Invasive Ductal Carcinoma	Infiltrating duct carcinoma, NOS	NA	tcga_prim	BRCA
fb425afa-26e0-4867-aa6a-cfe1d9fc668a.htseq.counts.gz	TCGA-AN-A04A	TCGA-BRCA	Breast Invasive Ductal Carcinoma	Infiltrating duct carcinoma, NOS	NA	tcga_prim	BRCA
20ff57b5-eeb2-4312-a5e0-11ac8c8d573a.htseq.counts.gz	TCGA-BH-A1EV	TCGA-BRCA	Breast Invasive Ductal Carcinoma	Infiltrating duct carcinoma, NOS	NA	tcga_prim	BRCA
9f90bbb9-173f-4dad-a5d2-0e07a7481099.htseq.counts.gz	TCGA-BH-A1EN	TCGA-BRCA	Breast Invasive Ductal Carcinoma	Infiltrating duct carcinoma, NOS	NA	tcga_prim	BRCA
d6db49d6-d27c-412a-872e-2a53f9d2167c.htseq.counts.gz	TCGA-AN-A0AJ	TCGA-BRCA	Breast Invasive Ductal Carcinoma	Infiltrating duct and lobular carcinoma	NA	tcga_prim	BRCA
2e941d7e-cb3d-429b-aeff-328325ec6120.htseq.counts.gz	TCGA-D8-A27N	TCGA-BRCA	Breast Invasive Ductal Carcinoma	Infiltrating duct carcinoma, NOS	NA	tcga_prim	BRCA
a8a58442-78f5-4876-b25e-c04339eb6f26.htseq.counts.gz	TCGA-C8-A278	TCGA-BRCA	Breast Invasive Ductal Carcinoma	Infiltrating duct carcinoma, NOS	NA	tcga_prim	BRCA
b8e564b0-affd-4137-a10c-be4fe254a905.htseq.counts.gz	TCGA-AN-A0AM	TCGA-BRCA	Breast Invasive Ductal Carcinoma	Infiltrating duct carcinoma, NOS	NA	tcga_prim	BRCA
c5dde43f-eb24-4d24-92ca-932bb79ea7aa.htseq.counts.gz	TCGA-D8-A27R	TCGA-BRCA	Breast Invasive Ductal Carcinoma	Infiltrating duct carcinoma, NOS	NA	tcga_prim	BRCA
aae31d67-6d6a-4150-be3f-67d98b16abbc.htseq.counts.gz	TCGA-AN-A0AS	TCGA-BRCA	Breast Invasive Ductal Carcinoma	Infiltrating duct carcinoma, NOS	NA	tcga_prim	BRCA
4ba6c212-ef90-4ab3-b551-35c05cb6df90.htseq.counts.gz	TCGA-C8-A275	TCGA-BRCA	Breast Invasive Ductal Carcinoma	Infiltrating duct carcinoma, NOS	NA	tcga_prim	BRCA
53a59278-dd3f-4678-bbee-a7c9aacff1a5.htseq.counts.gz	TCGA-AN-A0FD	TCGA-BRCA	Breast Invasive Ductal Carcinoma	Infiltrating duct carcinoma, NOS	NA	tcga_prim	BRCA
5fa88a87-e100-4fc5-bc26-995ad8191c8f.htseq.counts.gz	TCGA-A1-A0SN	TCGA-BRCA	Breast Invasive Ductal Carcinoma	Infiltrating duct carcinoma, NOS	NA	tcga_prim	BRCA
a18f26c8-9497-4824-a5ba-7b192f4ca987.htseq.counts.gz	TCGA-AC-A5EH	TCGA-BRCA	Breast Invasive Ductal Carcinoma	Infiltrating duct carcinoma, NOS	NA	tcga_prim	BRCA
1414d172-710a-4fb6-af82-f8b0c923b259.htseq.counts.gz	TCGA-A1-A0SM	TCGA-BRCA	Breast Invasive Ductal Carcinoma	Infiltrating duct carcinoma, NOS	NA	tcga_prim	BRCA
1d293e9f-7672-428c-be8d-3d180c8e8590.htseq.counts.gz	TCGA-A2-A0CL	TCGA-BRCA	Breast Invasive Ductal Carcinoma	Infiltrating duct carcinoma, NOS	NA	tcga_prim	BRCA
5627702f-b816-439c-8ae2-43b51d455432.htseq.counts.gz	TCGA-AC-A23H	TCGA-BRCA	Breast Invasive Ductal Carcinoma	Infiltrating duct carcinoma, NOS	NA	tcga_prim	BRCA
0f8ed930-950b-4bae-a02d-e598b74bd82b.htseq.counts.gz	TCGA-AN-A0FV	TCGA-BRCA	Breast Invasive Ductal Carcinoma	Infiltrating duct carcinoma, NOS	NA	tcga_prim	BRCA
71c9e9d3-9276-468c-a3a0-053880a75511.htseq.counts.gz	TCGA-BH-A1FD	TCGA-BRCA	Breast Invasive Ductal Carcinoma	Infiltrating duct carcinoma, NOS	NA	tcga_prim	BRCA
f790ef4c-71bf-43a7-a610-4006a4c0a42c.htseq.counts.gz	TCGA-A2-A0CX	TCGA-BRCA	Breast Invasive Ductal Carcinoma	Infiltrating duct carcinoma, NOS	NA	tcga_prim	BRCA
a5de7a1d-cbce-4e2f-99bd-9b72e9f9405a.htseq.counts.gz	TCGA-AN-A0FY	TCGA-BRCA	Breast Invasive Ductal Carcinoma	Infiltrating duct carcinoma, NOS	NA	tcga_prim	BRCA
be0d2e41-7373-4fa9-9c05-877e9ddcb88c.htseq.counts.gz	TCGA-A1-A0SI	TCGA-BRCA	Breast Invasive Ductal Carcinoma	Infiltrating duct carcinoma, NOS	NA	tcga_prim	BRCA
9f9209c4-5e84-4efa-9fcc-60766c36e082.htseq.counts.gz	TCGA-OL-A5D6	TCGA-BRCA	Breast Invasive Ductal Carcinoma	Infiltrating duct carcinoma, NOS	NA	tcga_prim	BRCA
15ea8c4e-2ee1-4aa4-89e5-6876e4b80381.htseq.counts.gz	TCGA-A2-A0D1	TCGA-BRCA	Breast Invasive Ductal Carcinoma	Infiltrating duct carcinoma, NOS	NA	tcga_prim	BRCA
d5887901-f651-47bf-a6e3-6656e48588c9.htseq.counts.gz	TCGA-BH-A18U	TCGA-BRCA	Breast Invasive Ductal Carcinoma	Infiltrating duct carcinoma, NOS	NA	tcga_prim	BRCA
e9422605-b2da-42b0-aa64-a98472834140.htseq.counts.gz	TCGA-A8-A09I	TCGA-BRCA	Breast Invasive Ductal Carcinoma	Infiltrating duct carcinoma, NOS	NA	tcga_prim	BRCA
519e5c0f-8649-4676-8618-79cdc1770de0.htseq.counts.gz	TCGA-BH-A18R	TCGA-BRCA	Breast Invasive Ductal Carcinoma	Infiltrating duct carcinoma, NOS	NA	tcga_prim	BRCA
[truncated: 8,970 more rows]
